# Supplementary material for: Mycoplasma penetrans bacteremia in an immunocompromised patient detected by metagenomic sequencing: a case report
Source: BMC Infect Dis. 2020 Jan 3;20:7. doi: 10.1186/s12879-019-4723-7 (PMC6942334; doi:10.1186/s12879-019-4723-7)
Supplement: Supplementary file 2 — Additional file 2: Table S1. Metagenomic sequencing of the negative blood culture from the patient with a growth signal in the BacT/ALERT system. [file 12879_2019_4723_MOESM2_ESM.xls]

## Sheet: kaiju.taxonpaths_BK_positive_MO
Amount	Category 1	Category 2	Category 3	Category 4	Category 5	Category 6	Category 7	Category 8	Category 9	Category 10	Category 11	Category 12	Category 13	Category 14	Category 15	Category 16	Category 17
379867	root	cellular organisms	Bacteria	Terrabacteria group	Tenericutes	Mollicutes	Mycoplasmatales	Mycoplasmataceae	Mycoplasma	Mycoplasma penetrans
22201	root	cellular organisms	Bacteria	Terrabacteria group	Firmicutes	Bacilli	Lactobacillales	Enterococcaceae	Enterococcus	Enterococcus faecium
15348	root	cellular organisms	Bacteria
7350	root	cellular organisms	Bacteria	Terrabacteria group	Tenericutes	Mollicutes	Mycoplasmatales	Mycoplasmataceae	Mycoplasma	Mycoplasma penetrans	Mycoplasma penetrans HF-2
1446	root	cellular organisms	Bacteria	Terrabacteria group	Tenericutes	Mollicutes	Mycoplasmatales	Mycoplasmataceae	Mycoplasma
1106	root	cellular organisms	Bacteria	Proteobacteria	Betaproteobacteria	Burkholderiales	Burkholderiaceae	Ralstonia	Ralstonia solanacearum
642	root	cellular organisms	Bacteria	PVC group	Chlamydiae	Chlamydiia	Chlamydiales	Chlamydiaceae	Chlamydia/Chlamydophila group	Chlamydia	Chlamydia trachomatis
322	root	cellular organisms	Bacteria	Terrabacteria group
154	root	cellular organisms	Bacteria	Terrabacteria group	Firmicutes	Bacilli	Lactobacillales	Enterococcaceae	Enterococcus
109	root	cellular organisms	Bacteria	Terrabacteria group	Tenericutes	Mollicutes	Mycoplasmatales	Mycoplasmataceae
106	root	cellular organisms	Bacteria	Terrabacteria group	Tenericutes	Mollicutes	Mycoplasmatales	Mycoplasmataceae	Ureaplasma	Ureaplasma urealyticum	Ureaplasma urealyticum serovar 5	Ureaplasma urealyticum serovar 5 str. ATCC 27817
100	root	cellular organisms	Bacteria	Terrabacteria group	Tenericutes	Mollicutes	Mycoplasmatales	Mycoplasmataceae	Mycoplasma	Mycoplasma iowae
90	root	cellular organisms	Bacteria	Terrabacteria group	Firmicutes	Bacilli	Lactobacillales	Enterococcaceae	Enterococcus	Enterococcus faecalis
80	root	cellular organisms	Bacteria	Terrabacteria group	Tenericutes	Mollicutes
67	root	cellular organisms
66	root	cellular organisms	Bacteria	Terrabacteria group	Firmicutes	Clostridia	Clostridiales	Peptostreptococcaceae	Clostridioides	Clostridioides difficile
46	root	cellular organisms	Bacteria	Terrabacteria group	Firmicutes	Bacilli	Lactobacillales	Lactobacillaceae	Lactobacillus	Lactobacillus jensenii	Lactobacillus jensenii 269-3
40	root	cellular organisms	Bacteria	Terrabacteria group	Firmicutes
37	root	cellular organisms	Bacteria	Terrabacteria group	Tenericutes	Mollicutes	Mycoplasmatales	Mycoplasmataceae	Mycoplasma	Mycoplasma testudinis
29	root	cellular organisms	Bacteria	Terrabacteria group	Firmicutes	Bacilli	Bacillales	Paenibacillaceae	Paenibacillus	Paenibacillus sp. P22
24	root	cellular organisms	Bacteria	Terrabacteria group	Firmicutes	Bacilli	Bacillales	Paenibacillaceae	Paenibacillus
20	root	cellular organisms	Bacteria	Terrabacteria group	Firmicutes	Bacilli	Lactobacillales
20	root	cellular organisms	Bacteria	Terrabacteria group	Firmicutes	Bacilli	Bacillales	Staphylococcaceae	Staphylococcus	Staphylococcus aureus
19	root	cellular organisms	Eukaryota	Stramenopiles	Bacillariophyta	Bacillariophyceae	Bacillariophycidae	Bacillariales	Bacillariaceae	Fragilariopsis	Fragilariopsis cylindrus	Fragilariopsis cylindrus CCMP1102
19	root	cellular organisms	Eukaryota	Alveolata	Apicomplexa	Aconoidasida	Haemosporida	Plasmodiidae	Plasmodium	Plasmodium (Plasmodium)	Plasmodium ovale	Plasmodium ovale wallikeri
19	root	cellular organisms	Bacteria	Terrabacteria group	Firmicutes	Clostridia	Clostridiales	Clostridiaceae	Clostridium	Clostridium sp. BL8
19	root	cellular organisms	Bacteria	Terrabacteria group	Actinobacteria	Actinobacteria	Corynebacteriales	Mycobacteriaceae	Mycobacterium	Mycobacterium chelonae group	Mycobacterium abscessus subgroup	Mycobacterium abscessus	Mycobacterium abscessus subsp. abscessus
19	root	cellular organisms	Bacteria	PVC group	Chlamydiae	Chlamydiia	Chlamydiales	Chlamydiaceae	Chlamydia/Chlamydophila group	Chlamydia	Chlamydia psittaci
16	root	cellular organisms	Bacteria	Terrabacteria group	Firmicutes	Clostridia	Clostridiales
16	root	cellular organisms	Bacteria	Terrabacteria group	Firmicutes	Bacilli	Lactobacillales	Streptococcaceae	Streptococcus	Streptococcus pneumoniae
16	root	cellular organisms	Bacteria	Proteobacteria	Alphaproteobacteria
15	root	cellular organisms	Bacteria	Terrabacteria group	Firmicutes	Clostridia	Clostridiales	Eubacteriaceae	Eubacterium	Eubacterium ventriosum	Eubacterium ventriosum ATCC 27560
14	root	cellular organisms	Bacteria	unclassified Bacteria	Bacteria candidate phyla	Patescibacteria group	Parcubacteria group	Candidatus Moranbacteria
14	root	cellular organisms	Bacteria	Thermodesulfobacteria	Thermodesulfobacteria	Thermodesulfobacteriales	Thermodesulfobacteriaceae	Caldimicrobium	Caldimicrobium thiodismutans
14	root	cellular organisms	Bacteria	Terrabacteria group	Tenericutes	Mollicutes	Mycoplasmatales	Mycoplasmataceae	Mycoplasma	Mycoplasma pneumoniae
14	root	cellular organisms	Bacteria	Terrabacteria group	Tenericutes	Mollicutes	Mycoplasmatales	Mycoplasmataceae	Mycoplasma	Candidatus Mycoplasma girerdii
14	root	cellular organisms	Bacteria	Terrabacteria group	Firmicutes	Clostridia	Clostridiales	Peptostreptococcaceae
13	root	cellular organisms	Bacteria	Terrabacteria group	Firmicutes	Clostridia	Clostridiales	Clostridiaceae	Clostridium	Clostridium beijerinckii
13	root	cellular organisms	Bacteria	Terrabacteria group	Firmicutes	Bacilli	Bacillales	Bacillaceae	Bacillus	Bacillus sp. B14905
13	root	cellular organisms	Bacteria	Terrabacteria group	Firmicutes	Bacilli
13	root	cellular organisms	Bacteria	Proteobacteria	Betaproteobacteria	Neisseriales	Neisseriaceae	Neisseria	Neisseria meningitidis
12	root	cellular organisms	Eukaryota	Alveolata	Dinophyceae	Gonyaulacales	Lingulodinium	Lingulodinium polyedrum
12	root	cellular organisms	Bacteria	Terrabacteria group	Firmicutes	Bacilli	Bacillales	Paenibacillaceae	Paenibacillus	Paenibacillus sp. VT-16-81
12	root	cellular organisms	Bacteria	Proteobacteria	Alphaproteobacteria	Pelagibacterales	Pelagibacteraceae	Candidatus Pelagibacter	Candidatus Pelagibacter sp. HTCC7211
12	root	cellular organisms	Bacteria	FCB group	Bacteroidetes/Chlorobi group	Bacteroidetes	Bacteroidia	Bacteroidales	Porphyromonadaceae	Parabacteroides	Parabacteroides merdae	Parabacteroides merdae ATCC 43184
11	root	cellular organisms	Bacteria	environmental samples	uncultured bacterium A1Q1_fos_291
11	root	cellular organisms	Bacteria	environmental samples	uncultured bacterium 5G4
11	root	cellular organisms	Bacteria	Terrabacteria group	Tenericutes	Mollicutes	Mycoplasmatales	Mycoplasmataceae	Ureaplasma
11	root	cellular organisms	Bacteria	Terrabacteria group	Firmicutes	Bacilli	Bacillales	Staphylococcaceae	Staphylococcus	Staphylococcus aureus	Staphylococcus aureus subsp. aureus
11	root	cellular organisms	Bacteria	Proteobacteria	Gammaproteobacteria	Pseudomonadales	Moraxellaceae	Acinetobacter	Acinetobacter calcoaceticus/baumannii complex	Acinetobacter baumannii
11	root	cellular organisms	Bacteria	Proteobacteria	Alphaproteobacteria	Rhizobiales	Aurantimonadaceae	Fulvimarina	Fulvimarina pelagi
10	root	cellular organisms	Bacteria	environmental samples	uncultured bacterium
10	root	cellular organisms	Bacteria	Thermotogae	Thermotogae	Petrotogales	Petrotogaceae	Petrotoga	Petrotoga mobilis
10	root	cellular organisms	Bacteria	Terrabacteria group	Tenericutes	Mollicutes	Entomoplasmatales	Spiroplasmataceae	Spiroplasma
10	root	cellular organisms	Bacteria	Terrabacteria group	Firmicutes	Tissierellia	unclassified Tissierellia	[Clostridium] ultunense	[Clostridium] ultunense Esp
10	root	cellular organisms	Bacteria	Terrabacteria group	Firmicutes	Bacilli	Bacillales
10	root	cellular organisms	Bacteria	Terrabacteria group	Actinobacteria	Actinobacteria
10	root	cellular organisms	Bacteria	Proteobacteria	Betaproteobacteria	Burkholderiales
10	root	cellular organisms	Bacteria	PVC group	Chlamydiae	Chlamydiia	Chlamydiales	Chlamydiaceae	Chlamydia/Chlamydophila group	Chlamydia	Chlamydia abortus
9	root	cellular organisms	Bacteria	Terrabacteria group	Tenericutes	Mollicutes	Mycoplasmatales	Mycoplasmataceae	unclassified Mycoplasmataceae	Mycoplasmataceae bacterium RV_VA103A
9	root	cellular organisms	Bacteria	Terrabacteria group	Tenericutes	Mollicutes	Mycoplasmatales	Mycoplasmataceae	Mycoplasma	Mycoplasma primatum
9	root	cellular organisms	Bacteria	Terrabacteria group	Tenericutes	Mollicutes	Mycoplasmatales	Mycoplasmataceae	Mycoplasma	Mycoplasma cynos
9	root	cellular organisms	Bacteria	PVC group	Chlamydiae	Chlamydiia	Chlamydiales	Chlamydiaceae	Chlamydia/Chlamydophila group	Chlamydia
8	root	cellular organisms	Bacteria	Spirochaetes	Spirochaetia	Leptospirales	Leptospiraceae	Leptospira	Leptospira kirschneri	Leptospira kirschneri serovar Mozdok
8	root	cellular organisms	Bacteria	Proteobacteria	Alphaproteobacteria	Rhodobacterales	Rhodobacteraceae	Roseobacter	Roseobacter sp. AzwK-3b
8	root	cellular organisms	Bacteria	Nitrospirae	unclassified Nitrospirae	Nitrospirae bacterium RIFOXYB2_FULL_43_5
7	root	cellular organisms	Bacteria	Terrabacteria group	Tenericutes	Mollicutes	Mycoplasmatales	Mycoplasmataceae	Mycoplasma	Mycoplasma alvi
7	root	cellular organisms	Bacteria	Terrabacteria group	Firmicutes	Clostridia	Clostridiales	Clostridiaceae	Clostridium	Clostridium sporogenes
7	root	cellular organisms	Bacteria	Terrabacteria group	Firmicutes	Bacilli	Bacillales	Staphylococcaceae	Staphylococcus	Staphylococcus arlettae
7	root	cellular organisms	Bacteria	Terrabacteria group	Firmicutes	Bacilli	Bacillales	Bacillaceae	Caldalkalibacillus	Caldalkalibacillus thermarum	Caldalkalibacillus thermarum TA2.A1
6	root	cellular organisms	Bacteria	Terrabacteria group	Tenericutes	Mollicutes	Mycoplasmatales	Mycoplasmataceae	Mycoplasma	Mycoplasma pirum
6	root	cellular organisms	Bacteria	Terrabacteria group	Tenericutes	Mollicutes	Mycoplasmatales	Mycoplasmataceae	Mycoplasma	Mycoplasma iowae	Mycoplasma iowae DK-CPA
6	root	cellular organisms	Bacteria	Terrabacteria group	Tenericutes	Mollicutes	Mycoplasmatales	Mycoplasmataceae	Mycoplasma	Mycoplasma flocculare
6	root	cellular organisms	Bacteria	Terrabacteria group	Firmicutes	Clostridia	Clostridiales	Clostridiaceae	Clostridium	Clostridium botulinum	Clostridium botulinum V891
6	root	cellular organisms	Bacteria	Terrabacteria group	Firmicutes	Bacilli	Lactobacillales	Lactobacillaceae	Lactobacillus
6	root	cellular organisms	Bacteria	Terrabacteria group	Firmicutes	Bacilli	Bacillales	Bacillaceae	Bacillus	Bacillus simplex
6	root	cellular organisms	Bacteria	Terrabacteria group	Firmicutes	Bacilli	Bacillales	Bacillaceae	Bacillus
6	root	cellular organisms	Bacteria	Terrabacteria group	Actinobacteria	Actinobacteria	Corynebacteriales	Mycobacteriaceae	Mycobacterium	Mycobacterium tuberculosis complex	Mycobacterium tuberculosis
6	root	cellular organisms	Bacteria	Proteobacteria	Gammaproteobacteria	Pseudomonadales	Moraxellaceae	Acinetobacter	Acinetobacter calcoaceticus/baumannii complex	Acinetobacter baumannii	Acinetobacter baumannii 25681_6
6	root	cellular organisms	Bacteria	Proteobacteria	Gammaproteobacteria	Oceanospirillales	Halomonadaceae	Halomonas	Halomonas sp. Marseille-P2426
6	root	cellular organisms	Bacteria	Proteobacteria	Betaproteobacteria	Burkholderiales	Burkholderiaceae	Burkholderia	pseudomallei group
6	root	cellular organisms	Bacteria	Proteobacteria	Alphaproteobacteria	Rickettsiales	Rickettsiaceae	Rickettsieae	Rickettsia	spotted fever group
6	root	cellular organisms	Bacteria	Proteobacteria	Alphaproteobacteria	Rhodospirillales	Rhodospirillaceae	Pararhodospirillum	Pararhodospirillum photometricum	Pararhodospirillum photometricum DSM 122
6	root	cellular organisms	Bacteria	Proteobacteria	Alphaproteobacteria	Rhodospirillales	Rhodospirillaceae	Magnetospira	Magnetospira sp. QH-2
6	root	cellular organisms	Bacteria	Proteobacteria
6	root	cellular organisms	Bacteria	FCB group	Candidatus Kryptonia	Candidatus Kryptobacter	Candidatus Kryptobacter tengchongensis
5	root	cellular organisms	Bacteria	unclassified Bacteria	Bacteria candidate phyla	Patescibacteria group	Parcubacteria group
5	root	cellular organisms	Bacteria	Terrabacteria group	Tenericutes	Mollicutes	Mycoplasmatales	Mycoplasmataceae	Ureaplasma	Ureaplasma canigenitalium
5	root	cellular organisms	Bacteria	Terrabacteria group	Tenericutes	Mollicutes	Mycoplasmatales	Mycoplasmataceae	Mycoplasma	Mycoplasma synoviae
5	root	cellular organisms	Bacteria	Terrabacteria group	Tenericutes	Mollicutes	Mycoplasmatales	Mycoplasmataceae	Mycoplasma	Mycoplasma bovis
5	root	cellular organisms	Bacteria	Terrabacteria group	Firmicutes	Erysipelotrichia	Erysipelotrichales	Erysipelotrichaceae	unclassified Erysipelotrichaceae	[Eubacterium] dolichum	[Eubacterium] dolichum DSM 3991
5	root	cellular organisms	Bacteria	Proteobacteria	Gammaproteobacteria	Pseudomonadales	environmental samples	uncultured Pseudomonadales bacterium HF0010_05E14
5	root	cellular organisms	Bacteria	Proteobacteria	Gammaproteobacteria	Pasteurellales	Pasteurellaceae	Haemophilus	Haemophilus influenzae
5	root	cellular organisms	Bacteria	Proteobacteria	Gammaproteobacteria	Legionellales	Legionellaceae	Tatlockia	Tatlockia micdadei
5	root	cellular organisms	Bacteria	Proteobacteria	Gammaproteobacteria	Enterobacterales	Enterobacteriaceae	Salmonella	Salmonella enterica	Salmonella enterica subsp. enterica	Salmonella enterica subsp. enterica serovar Agona	Salmonella enterica subsp. enterica serovar Agona str. SH11G1113
5	root	cellular organisms	Bacteria	Proteobacteria	Gammaproteobacteria	Enterobacterales	Enterobacteriaceae	Escherichia	Escherichia coli
5	root	cellular organisms	Bacteria	Proteobacteria	Gammaproteobacteria
5	root	cellular organisms	Bacteria	Proteobacteria	Alphaproteobacteria	Rhizobiales	Bradyrhizobiaceae	Bradyrhizobium	Bradyrhizobium canariense
4	root	cellular organisms	Bacteria	unclassified Bacteria	Bacteria candidate phyla	Patescibacteria group	Parcubacteria group	unclassified Parcubacteria group	Parcubacteria group bacterium GW2011_GWA2_47_7
4	root	cellular organisms	Bacteria	Terrabacteria group	Tenericutes	Mollicutes	Mycoplasmatales	Mycoplasmataceae	Mycoplasma	Mycoplasma genitalium
4	root	cellular organisms	Bacteria	Terrabacteria group	Firmicutes	Erysipelotrichia	Erysipelotrichales	Erysipelotrichaceae	Coprobacillus	Coprobacillus sp. 8_1_38FAA
4	root	cellular organisms	Bacteria	Terrabacteria group	Firmicutes	Bacilli	Lactobacillales	Streptococcaceae	Streptococcus
4	root	cellular organisms	Bacteria	Proteobacteria	delta/epsilon subdivisions	Deltaproteobacteria	environmental samples	uncultured delta proteobacterium HF4000_08N17
4	root	cellular organisms	Bacteria	Proteobacteria	Betaproteobacteria	Burkholderiales	unclassified Burkholderiales	unclassified Burkholderiales (miscellaneous)	Burkholderiales bacterium 1_1_47
4	root	cellular organisms	Bacteria	FCB group	Candidatus Marinimicrobia	Marinimicrobia bacterium 46_43
3	root	cellular organisms	Eukaryota	Alveolata
3	root	cellular organisms	Bacteria	unclassified Bacteria	Bacteria candidate phyla	Patescibacteria group	Microgenomates group	Candidatus Woesebacteria
3	root	cellular organisms	Bacteria	Terrabacteria group	Tenericutes	Mollicutes	Mycoplasmatales	Mycoplasmataceae	Mycoplasma	Mycoplasma parvum
3	root	cellular organisms	Bacteria	Terrabacteria group	Tenericutes	Mollicutes	Mycoplasmatales	Mycoplasmataceae	Mycoplasma	Mycoplasma microti
3	root	cellular organisms	Bacteria	Terrabacteria group	Tenericutes	Mollicutes	Mycoplasmatales	Mycoplasmataceae	Mycoplasma	Mycoplasma lipofaciens
3	root	cellular organisms	Bacteria	Terrabacteria group	Tenericutes	Mollicutes	Mycoplasmatales	Mycoplasmataceae	Mycoplasma	Candidatus Mycoplasma haemobos
3	root	cellular organisms	Bacteria	Terrabacteria group	Tenericutes	Mollicutes	Entomoplasmatales	Spiroplasmataceae	Spiroplasma	Spiroplasma turonicum
3	root	cellular organisms	Bacteria	Terrabacteria group	Tenericutes	Mollicutes	Acholeplasmatales	Acholeplasmataceae	Candidatus Phytoplasma	16SrXII (Stolbur group)	Candidatus Phytoplasma australiense
3	root	cellular organisms	Bacteria	Terrabacteria group	Firmicutes	Clostridia	Clostridiales	Lachnospiraceae	Dorea	Dorea longicatena
3	root	cellular organisms	Bacteria	Terrabacteria group	Firmicutes	Clostridia	Clostridiales	Lachnospiraceae
3	root	cellular organisms	Bacteria	Terrabacteria group	Firmicutes	Clostridia	Clostridiales	Clostridiaceae	Clostridium	Clostridium sp. C105KSO15
3	root	cellular organisms	Bacteria	Terrabacteria group	Firmicutes	Bacilli	Bacillales	Paenibacillaceae
3	root	cellular organisms	Bacteria	Terrabacteria group	Firmicutes	Bacilli	Bacillales	Bacillaceae	Bacillus	Bacillus cereus group	Bacillus thuringiensis
3	root	cellular organisms	Bacteria	Terrabacteria group	Firmicutes	Bacilli	Bacillales	Bacillaceae
3	root	cellular organisms	Bacteria	Terrabacteria group	Deinococcus-Thermus	Deinococci
3	root	cellular organisms	Bacteria	Terrabacteria group	Actinobacteria	Actinobacteria	Streptosporangiales	Streptosporangiaceae	Sinosporangium	Sinosporangium album
3	root	cellular organisms	Bacteria	Terrabacteria group	Actinobacteria	Actinobacteria	Corynebacteriales	Mycobacteriaceae	Mycobacterium	Mycobacterium gastri	Mycobacterium gastri 'Wayne'
3	root	cellular organisms	Bacteria	Terrabacteria group	Actinobacteria	Actinobacteria	Corynebacteriales	Corynebacteriaceae	Corynebacterium	Corynebacterium provencense
3	root	cellular organisms	Bacteria	Proteobacteria	Gammaproteobacteria	unclassified Gammaproteobacteria	unclassified Gammaproteobacteria (miscellaneous)	methanotrophic bacterial endosymbiont of Bathymodiolus sp.
3	root	cellular organisms	Bacteria	Proteobacteria	Gammaproteobacteria	Vibrionales	Vibrionaceae	Vibrio	Vibrio harveyi group	Vibrio parahaemolyticus
3	root	cellular organisms	Bacteria	Proteobacteria	Gammaproteobacteria	Pseudomonadales	Pseudomonadaceae	Pseudomonas	Pseudomonas syringae group	Pseudomonas syringae group genomosp. 1	Pseudomonas syringae
3	root	cellular organisms	Bacteria	Proteobacteria	Gammaproteobacteria	Enterobacterales	Enterobacteriaceae	Salmonella	Salmonella enterica
3	root	cellular organisms	Bacteria	Proteobacteria	Betaproteobacteria	Burkholderiales	Comamonadaceae	Curvibacter	Curvibacter putative symbiont of Hydra magnipapillata
3	root	cellular organisms	Bacteria	Proteobacteria	Betaproteobacteria	Burkholderiales	Alcaligenaceae	Bordetella	Bordetella bronchiseptica	Bordetella bronchiseptica A1-7
3	root	cellular organisms	Bacteria	Fusobacteria	Fusobacteriia	Fusobacteriales	Leptotrichiaceae	Leptotrichia	Leptotrichia hofstadii	Leptotrichia hofstadii F0254
3	root	cellular organisms	Bacteria	Fusobacteria	Fusobacteriia	Fusobacteriales	Fusobacteriaceae	Cetobacterium
3	root	cellular organisms	Bacteria	FCB group	Bacteroidetes/Chlorobi group	Bacteroidetes	Cytophagia	Cytophagales	Flammeovirgaceae	Flammeovirga
3	root	cellular organisms	Bacteria	FCB group	Bacteroidetes/Chlorobi group	Bacteroidetes	Bacteroidia	Bacteroidales	unclassified Bacteroidales	Candidatus Azobacteroides	Candidatus Azobacteroides pseudotrichonymphae
3	root	cellular organisms	Bacteria	FCB group	Bacteroidetes/Chlorobi group	Bacteroidetes
2	root	cellular organisms	Eukaryota	Stramenopiles	PX clade	Phaeophyceae	Sphacelariales	Choristocarpaceae	Choristocarpus	Choristocarpus tenellus
2	root	cellular organisms	Eukaryota	Opisthokonta	Fungi	Dikarya	Basidiomycota	Agaricomycotina	Agaricomycetes	Agaricomycetidae	Agaricales	Omphalotaceae
2	root	cellular organisms	Eukaryota	Opisthokonta	Fungi	Dikarya	Ascomycota	saccharomyceta	Saccharomycotina	Saccharomycetes	Saccharomycetales	Saccharomycetaceae	Kazachstania	Kazachstania africana	Kazachstania africana CBS 2517
2	root	cellular organisms	Eukaryota	Opisthokonta	Fungi	Dikarya	Ascomycota	saccharomyceta	Pezizomycotina	leotiomyceta	dothideomyceta	Dothideomycetes	Pleosporomycetidae	Pleosporomycetidae incertae sedis	Gloniaceae	Glonium	Glonium stellatum
2	root	cellular organisms	Eukaryota	Alveolata	Ciliophora	Intramacronucleata	Oligohymenophorea	Hymenostomatida	Tetrahymenina	Tetrahymenidae	Tetrahymena	Tetrahymena thermophila	Tetrahymena thermophila SB210
2	root	cellular organisms	Eukaryota	Alveolata	Apicomplexa	Conoidasida	Coccidia	Eucoccidiorida	Eimeriorina	Eimeriidae	Eimeria	Eimeria mitis
2	root	cellular organisms	Eukaryota	Alveolata	Apicomplexa	Aconoidasida	Haemosporida	Plasmodiidae	Plasmodium	Plasmodium (Vinckeia)	Plasmodium chabaudi	Plasmodium chabaudi chabaudi
2	root	cellular organisms	Bacteria	unclassified Bacteria	Bacteria candidate phyla	Patescibacteria group	Parcubacteria group	Candidatus Komeilibacteria
2	root	cellular organisms	Bacteria	unclassified Bacteria	Bacteria candidate phyla	Patescibacteria group
2	root	cellular organisms	Bacteria	Thermotogae	Thermotogae	Thermotogales	unclassified Thermotogales	unclassified Thermotogales (miscellaneous)	Thermotogales bacterium 46_20
2	root	cellular organisms	Bacteria	Terrabacteria group	Tenericutes	Mollicutes	Mycoplasmatales	Mycoplasmataceae	Ureaplasma	Ureaplasma urealyticum
2	root	cellular organisms	Bacteria	Terrabacteria group	Tenericutes	Mollicutes	Mycoplasmatales	Mycoplasmataceae	Ureaplasma	Ureaplasma diversum
2	root	cellular organisms	Bacteria	Terrabacteria group	Tenericutes	Mollicutes	Mycoplasmatales	Mycoplasmataceae	Mycoplasma	Mycoplasma sp. (ex Biomphalaria glabrata)
2	root	cellular organisms	Bacteria	Terrabacteria group	Tenericutes	Mollicutes	Mycoplasmatales	Mycoplasmataceae	Mycoplasma	Mycoplasma pulmonis
2	root	cellular organisms	Bacteria	Terrabacteria group	Tenericutes	Mollicutes	Mycoplasmatales	Mycoplasmataceae	Mycoplasma	Mycoplasma ovipneumoniae
2	root	cellular organisms	Bacteria	Terrabacteria group	Tenericutes	Mollicutes	Mycoplasmatales	Mycoplasmataceae	Mycoplasma	Mycoplasma muris
2	root	cellular organisms	Bacteria	Terrabacteria group	Tenericutes	Mollicutes	Mycoplasmatales	Mycoplasmataceae	Mycoplasma	Mycoplasma iners
2	root	cellular organisms	Bacteria	Terrabacteria group	Tenericutes	Mollicutes	Mycoplasmatales	Mycoplasmataceae	Mycoplasma	Mycoplasma hyopneumoniae
2	root	cellular organisms	Bacteria	Terrabacteria group	Tenericutes	Mollicutes	Mycoplasmatales	Mycoplasmataceae	Mycoplasma	Mycoplasma gallinarum
2	root	cellular organisms	Bacteria	Terrabacteria group	Tenericutes	Mollicutes	Mycoplasmatales	Mycoplasmataceae	Mycoplasma	Mycoplasma gallinaceum
2	root	cellular organisms	Bacteria	Terrabacteria group	Tenericutes	Mollicutes	Mycoplasmatales	Mycoplasmataceae	Mycoplasma	Mycoplasma conjunctivae
2	root	cellular organisms	Bacteria	Terrabacteria group	Tenericutes	Mollicutes	Mycoplasmatales	Mycoplasmataceae	Mycoplasma	Mycoplasma columbinum
2	root	cellular organisms	Bacteria	Terrabacteria group	Tenericutes	Mollicutes	Mycoplasmatales	Mycoplasmataceae	Mycoplasma	Mycoplasma collis
2	root	cellular organisms	Bacteria	Terrabacteria group	Tenericutes	Mollicutes	Mycoplasmatales	Mycoplasmataceae	Mycoplasma	Mycoplasma canis
2	root	cellular organisms	Bacteria	Terrabacteria group	Tenericutes	Mollicutes	Mycoplasmatales	Mycoplasmataceae	Mycoplasma	Mycoplasma alligatoris
2	root	cellular organisms	Bacteria	Terrabacteria group	Tenericutes	Mollicutes	Mycoplasmatales	Mycoplasmataceae	Mycoplasma	Mycoplasma agassizii
2	root	cellular organisms	Bacteria	Terrabacteria group	Tenericutes	Mollicutes	Mycoplasmatales	Mycoplasmataceae	Mycoplasma	Candidatus Mycoplasma haemolamae	Candidatus Mycoplasma haemolamae str. Purdue
2	root	cellular organisms	Bacteria	Terrabacteria group	Tenericutes	Mollicutes	Mycoplasmatales	Mycoplasmataceae	Candidatus Hepatoplasma	Candidatus Hepatoplasma crinochetorum	Candidatus Hepatoplasma crinochetorum Av
2	root	cellular organisms	Bacteria	Terrabacteria group	Tenericutes	Mollicutes	Entomoplasmatales	unclassified Entomoplasmatales	Entomoplasmatales bacterium EntAcro10
2	root	cellular organisms	Bacteria	Terrabacteria group	Tenericutes	Mollicutes	Entomoplasmatales	Spiroplasmataceae	Spiroplasma	Spiroplasma helicoides
2	root	cellular organisms	Bacteria	Terrabacteria group	Tenericutes	Mollicutes	Entomoplasmatales	Entomoplasmataceae
2	root	cellular organisms	Bacteria	Terrabacteria group	Tenericutes	Mollicutes	Acholeplasmatales	Acholeplasmataceae	Candidatus Phytoplasma	16SrIII (X-disease group)
2	root	cellular organisms	Bacteria	Terrabacteria group	Tenericutes	Mollicutes	Acholeplasmatales	Acholeplasmataceae	Candidatus Phytoplasma
2	root	cellular organisms	Bacteria	Terrabacteria group	Tenericutes	Mollicutes	Acholeplasmatales	Acholeplasmataceae	Acholeplasma	Acholeplasma laidlawii
2	root	cellular organisms	Bacteria	Terrabacteria group	Firmicutes	environmental samples	Firmicutes bacterium CAG:631
2	root	cellular organisms	Bacteria	Terrabacteria group	Firmicutes	Tissierellia	unclassified Tissierellia	[Clostridium] ultunense
2	root	cellular organisms	Bacteria	Terrabacteria group	Firmicutes	Tissierellia	Tissierellales	Peptoniphilaceae	Finegoldia	Finegoldia magna
2	root	cellular organisms	Bacteria	Terrabacteria group	Firmicutes	Clostridia	Clostridiales	unclassified Clostridiales	unclassified Clostridiales (miscellaneous)	Clostridiales bacterium CHKCI006
2	root	cellular organisms	Bacteria	Terrabacteria group	Firmicutes	Clostridia	Clostridiales	unclassified Clostridiales	unclassified Clostridiales (miscellaneous)	Clostridiales bacterium 38_11
2	root	cellular organisms	Bacteria	Terrabacteria group	Firmicutes	Clostridia	Clostridiales	unclassified Clostridiales	Epulopiscium	Epulopiscium sp. SCG-B11WGA-EpuloA1
2	root	cellular organisms	Bacteria	Terrabacteria group	Firmicutes	Clostridia	Clostridiales	Ruminococcaceae	Ruminococcus	environmental samples	uncultured Ruminococcus sp.
2	root	cellular organisms	Bacteria	Terrabacteria group	Firmicutes	Clostridia	Clostridiales	Ruminococcaceae	Faecalibacterium	Faecalibacterium prausnitzii	Faecalibacterium prausnitzii M21/2
2	root	cellular organisms	Bacteria	Terrabacteria group	Firmicutes	Clostridia	Clostridiales	Peptostreptococcaceae	unclassified Peptostreptococcaceae	[Clostridium] thermoalcaliphilum
2	root	cellular organisms	Bacteria	Terrabacteria group	Firmicutes	Clostridia	Clostridiales	Peptococcaceae	Pelotomaculum	Pelotomaculum thermopropionicum
2	root	cellular organisms	Bacteria	Terrabacteria group	Firmicutes	Clostridia	Clostridiales	Peptococcaceae
2	root	cellular organisms	Bacteria	Terrabacteria group	Firmicutes	Clostridia	Clostridiales	Lachnospiraceae	unclassified Lachnospiraceae	Lachnospiraceae bacterium G41
2	root	cellular organisms	Bacteria	Terrabacteria group	Firmicutes	Clostridia	Clostridiales	Lachnospiraceae	unclassified Lachnospiraceae
2	root	cellular organisms	Bacteria	Terrabacteria group	Firmicutes	Clostridia	Clostridiales	Eubacteriaceae	Eubacterium	Eubacterium sp. ER2
2	root	cellular organisms	Bacteria	Terrabacteria group	Firmicutes	Clostridia	Clostridiales	Clostridiaceae	Lutispora	Lutispora thermophila
2	root	cellular organisms	Bacteria	Terrabacteria group	Firmicutes	Clostridia	Clostridiales	Clostridiaceae	Clostridium	Clostridium ventriculi
2	root	cellular organisms	Bacteria	Terrabacteria group	Firmicutes	Clostridia	Clostridiales	Clostridiaceae	Clostridium	Clostridium sp. SS2/1
2	root	cellular organisms	Bacteria	Terrabacteria group	Firmicutes	Clostridia	Clostridiales	Clostridiaceae	Clostridium
2	root	cellular organisms	Bacteria	Terrabacteria group	Firmicutes	Clostridia	Clostridiales	Clostridiaceae	Clostridiisalibacter	Clostridiisalibacter paucivorans
2	root	cellular organisms	Bacteria	Terrabacteria group	Firmicutes	Bacilli	Lactobacillales	Leuconostocaceae	Weissella	Weissella viridescens
2	root	cellular organisms	Bacteria	Terrabacteria group	Firmicutes	Bacilli	Lactobacillales	Leuconostocaceae	Fructobacillus	Fructobacillus pseudoficulneus
2	root	cellular organisms	Bacteria	Terrabacteria group	Firmicutes	Bacilli	Bacillales	Staphylococcaceae	Staphylococcus	Staphylococcus sciuri
2	root	cellular organisms	Bacteria	Terrabacteria group	Firmicutes	Bacilli	Bacillales	Staphylococcaceae	Staphylococcus	Staphylococcus epidermidis
2	root	cellular organisms	Bacteria	Terrabacteria group	Firmicutes	Bacilli	Bacillales	Staphylococcaceae	Staphylococcus
2	root	cellular organisms	Bacteria	Terrabacteria group	Firmicutes	Bacilli	Bacillales	Paenibacillaceae	Paenibacillus	Paenibacillus odorifer
2	root	cellular organisms	Bacteria	Terrabacteria group	Firmicutes	Bacilli	Bacillales	Bacillaceae	Paraliobacillus	Paraliobacillus sp. PM-2
2	root	cellular organisms	Bacteria	Terrabacteria group	Firmicutes	Bacilli	Bacillales	Bacillaceae	Bacillus	Bacillus sp. FJAT-44921
2	root	cellular organisms	Bacteria	Terrabacteria group	Firmicutes	Bacilli	Bacillales	Bacillaceae	Bacillus	Bacillus pumilus
2	root	cellular organisms	Bacteria	Terrabacteria group	Firmicutes	Bacilli	Bacillales	Bacillaceae	Bacillus	Bacillus cereus group	Bacillus cereus
2	root	cellular organisms	Bacteria	Terrabacteria group	Cyanobacteria/Melainabacteria group	Cyanobacteria	Synechococcales	Prochloraceae	Prochlorococcus
2	root	cellular organisms	Bacteria	Terrabacteria group	Actinobacteria	Actinobacteria	Micrococcales	Micrococcaceae
2	root	cellular organisms	Bacteria	Terrabacteria group	Actinobacteria	Actinobacteria	Micrococcales
2	root	cellular organisms	Bacteria	Terrabacteria group	Actinobacteria	Actinobacteria	Corynebacteriales	Mycobacteriaceae	Mycobacterium
2	root	cellular organisms	Bacteria	Terrabacteria group	Actinobacteria	Acidimicrobiia	Acidimicrobiales	Acidimicrobiaceae	Ferrithrix	Ferrithrix thermotolerans
2	root	cellular organisms	Bacteria	Proteobacteria	delta/epsilon subdivisions	Epsilonproteobacteria	Campylobacterales	Campylobacteraceae	Arcobacter
2	root	cellular organisms	Bacteria	Proteobacteria	Gammaproteobacteria	Vibrionales	environmental samples	uncultured Vibrionales bacterium HF0010_22E23
2	root	cellular organisms	Bacteria	Proteobacteria	Gammaproteobacteria	Pseudomonadales	Pseudomonadaceae	Pseudomonas
2	root	cellular organisms	Bacteria	Proteobacteria	Gammaproteobacteria	Legionellales	Legionellaceae	Legionella	Legionella pneumophila
2	root	cellular organisms	Bacteria	Proteobacteria	Gammaproteobacteria	Enterobacterales	Enterobacteriaceae	Salmonella	Salmonella enterica	Salmonella enterica subsp. enterica	Salmonella enterica subsp. enterica serovar Typhimurium
2	root	cellular organisms	Bacteria	Proteobacteria	Betaproteobacteria	Burkholderiales	Alcaligenaceae	Bordetella	Bordetella bronchiseptica
2	root	cellular organisms	Bacteria	Proteobacteria	Alphaproteobacteria	unclassified Alphaproteobacteria	SAR116 cluster	unclassified SAR116 cluster	SAR116 cluster alpha proteobacterium HIMB100
2	root	cellular organisms	Bacteria	PVC group	Chlamydiae	Chlamydiia	Parachlamydiales	Parachlamydiaceae	Candidatus Protochlamydia	Candidatus Protochlamydia amoebophila	Candidatus Protochlamydia amoebophila UWE25
2	root	cellular organisms	Bacteria	Fusobacteria	Fusobacteriia	Fusobacteriales	Fusobacteriaceae	Fusobacterium	Fusobacterium sp. CM21
2	root	cellular organisms	Bacteria	Fusobacteria	Fusobacteriia	Fusobacteriales	Fusobacteriaceae	Fusobacterium
2	root	cellular organisms	Bacteria	FCB group	Candidatus Kryptonia	Candidatus Kryptonium	Candidatus Kryptonium thompsoni
2	root	cellular organisms	Bacteria	FCB group	Bacteroidetes/Chlorobi group	Bacteroidetes	Bacteroidia	Bacteroidales	Bacteroidaceae	Bacteroides
2	root	cellular organisms	Archaea	Euryarchaeota	Methanomicrobia	Methanosarcinales	Methanosarcinaceae	Methanosarcina	Methanosarcina sp. Ant1
2	root	Viruses	unclassified bacterial viruses	Proteus phage vB_PmiS-TH
2	root	Viruses	ssDNA viruses	Anelloviridae	unclassified Anelloviridae	Torque teno virus
1	root	cellular organisms	Eukaryota	Viridiplantae	Chlorophyta	Ulvophyceae	Bryopsidales	Codiaceae	Codium	Codium sp. HEC 15711
1	root	cellular organisms	Eukaryota	Viridiplantae	Chlorophyta	Trebouxiophyceae	Chlorellales	Helicosporidium	Helicosporidium sp. ex Simulium jonesi
1	root	cellular organisms	Eukaryota	Viridiplantae	Chlorophyta	Trebouxiophyceae
1	root	cellular organisms	Eukaryota	Viridiplantae	Chlorophyta	Chlorophyceae	Chlamydomonadales	Chlamydomonadaceae	Chlamydomonas	Chlamydomonas reinhardtii
1	root	cellular organisms	Eukaryota	Stramenopiles	Raphidophyceae	Chattonellales	Chattonellaceae	Heterosigma	Heterosigma akashiwo
1	root	cellular organisms	Eukaryota	Stramenopiles	Oomycetes	Saprolegniales	Saprolegniaceae	Aphanomyces
1	root	cellular organisms	Eukaryota	Rhodophyta	Bangiophyceae	Cyanidiales	Cyanidiaceae
1	root	cellular organisms	Eukaryota	Rhodophyta	Bangiophyceae	Bangiales	Bangiaceae	Pyropia	Pyropia perforata
1	root	cellular organisms	Eukaryota	Parabasalia	Tritrichomonadida	Tritrichomonadidae	Tritrichomonas	Tritrichomonas foetus
1	root	cellular organisms	Eukaryota	Parabasalia
1	root	cellular organisms	Eukaryota	Opisthokonta	Fungi	Mucoromycota	Mucoromycotina	Mucorales	Mucorineae	Rhizopodaceae	Rhizopus	Rhizopus delemar	Rhizopus delemar RA 99-880
1	root	cellular organisms	Eukaryota	Opisthokonta	Fungi	Mucoromycota	Mortierellomycotina	Mortierellales	Mortierellaceae
1	root	cellular organisms	Eukaryota	Opisthokonta	Fungi	Dikarya	Basidiomycota	Pucciniomycotina	Pucciniomycetes	Pucciniales	Phakopsoraceae	Phakopsora
1	root	cellular organisms	Eukaryota	Opisthokonta	Fungi	Dikarya	Basidiomycota	Agaricomycotina	Agaricomycetes	Agaricomycetes incertae sedis	Thelephorales	Thelephoraceae	Thelephora	Thelephora ganbajun
1	root	cellular organisms	Eukaryota	Opisthokonta	Fungi	Dikarya	Ascomycota	saccharomyceta	Saccharomycotina	Saccharomycetes	Saccharomycetales	Metschnikowiaceae	Clavispora	Clavispora/Candida clade	[Candida] intermedia
1	root	cellular organisms	Eukaryota	Opisthokonta	Fungi	Dikarya	Ascomycota	saccharomyceta	Saccharomycotina	Saccharomycetes	Saccharomycetales	Debaryomycetaceae	Candida/Lodderomyces clade	Candida
1	root	cellular organisms	Eukaryota	Opisthokonta	Fungi	Dikarya	Ascomycota	saccharomyceta	Pezizomycotina	leotiomyceta	sordariomyceta	Sordariomycetes	Hypocreomycetidae	Microascales	Microascaceae	Scedosporium	Scedosporium apiospermum
1	root	cellular organisms	Eukaryota	Opisthokonta	Fungi	Dikarya	Ascomycota	saccharomyceta	Pezizomycotina	leotiomyceta	Eurotiomycetes	Eurotiomycetidae	Eurotiales	Aspergillaceae	Penicillium	Penicillium oxalicum	Penicillium oxalicum 114-2
1	root	cellular organisms	Eukaryota	Opisthokonta	Fungi	Dikarya	Ascomycota	saccharomyceta	Pezizomycotina	leotiomyceta	Eurotiomycetes	Chaetothyriomycetidae	Chaetothyriales	Herpotrichiellaceae	Capronia	Capronia coronata	Capronia coronata CBS 617.96
1	root	cellular organisms	Eukaryota	Opisthokonta	Fungi	Dikarya	Ascomycota	Taphrinomycotina	Neolectomycetes	Neolectales	Neolectaceae	Neolecta	Neolecta irregularis	Neolecta irregularis DAH-3
1	root	cellular organisms	Eukaryota	Opisthokonta	Fungi	Dikarya
1	root	cellular organisms	Eukaryota	Jakobida	unclassified Jakobida	Moramonas	Moramonas marocensis
1	root	cellular organisms	Eukaryota	Haptophyceae	Phaeocystales	Phaeocystaceae	Phaeocystis	Phaeocystis antarctica
1	root	cellular organisms	Eukaryota	Euglenozoa	Kinetoplastida	Trypanosomatidae	Trypanosoma	Nannomonas	Trypanosoma congolense	Trypanosoma congolense IL3000
1	root	cellular organisms	Eukaryota	Euglenozoa	Euglenida	Euglenales	Euglenaceae	Strombomonas	Strombomonas acuminata
1	root	cellular organisms	Eukaryota	Alveolata	Dinophyceae	Suessiales	Symbiodiniaceae	Symbiodinium	Symbiodinium microadriaticum
1	root	cellular organisms	Eukaryota	Alveolata	Chromerida	Chromerida sp. RM11
1	root	cellular organisms	Eukaryota	Alveolata	Apicomplexa	Aconoidasida	Haemosporida	Plasmodiidae	Plasmodium	Plasmodium (Vinckeia)	Plasmodium berghei
1	root	cellular organisms	Eukaryota	Alveolata	Apicomplexa	Aconoidasida	Haemosporida	Plasmodiidae	Plasmodium	Plasmodium (Plasmodium)	Plasmodium vivax	Plasmodium vivax North Korean
1	root	cellular organisms	Bacteria	unclassified Bacteria	Bacteria candidate phyla	candidate division WOR-1
1	root	cellular organisms	Bacteria	unclassified Bacteria	Bacteria candidate phyla	Patescibacteria group	Parcubacteria group	unclassified Parcubacteria group	Parcubacteria group bacterium GW2011_GWC2_38_7
1	root	cellular organisms	Bacteria	unclassified Bacteria	Bacteria candidate phyla	Patescibacteria group	Parcubacteria group	Candidatus Yanofskybacteria	Candidatus Yanofskybacteria bacterium RIFCSPLOWO2_01_FULL_49_25
1	root	cellular organisms	Bacteria	unclassified Bacteria	Bacteria candidate phyla	Patescibacteria group	Parcubacteria group	Candidatus Uhrbacteria	Candidatus Uhrbacteria bacterium GW2011_GWF2_41_16
1	root	cellular organisms	Bacteria	unclassified Bacteria	Bacteria candidate phyla	Patescibacteria group	Parcubacteria group	Candidatus Taylorbacteria
1	root	cellular organisms	Bacteria	unclassified Bacteria	Bacteria candidate phyla	Patescibacteria group	Parcubacteria group	Candidatus Parcubacteria	unclassified Parcubacteria	Parcubacteria bacterium DG_74_2
1	root	cellular organisms	Bacteria	unclassified Bacteria	Bacteria candidate phyla	Patescibacteria group	Parcubacteria group	Candidatus Parcubacteria	unclassified Parcubacteria	Parcubacteria bacterium DG_72
1	root	cellular organisms	Bacteria	unclassified Bacteria	Bacteria candidate phyla	Patescibacteria group	Parcubacteria group	Candidatus Nealsonbacteria	Candidatus Nealsonbacteria bacterium RBG_13_37_56
1	root	cellular organisms	Bacteria	unclassified Bacteria	Bacteria candidate phyla	Patescibacteria group	Parcubacteria group	Candidatus Moranbacteria	Candidatus Moranbacteria bacterium GW2011_GWF1_34_10
1	root	cellular organisms	Bacteria	unclassified Bacteria	Bacteria candidate phyla	Patescibacteria group	Parcubacteria group	Candidatus Magasanikbacteria	Candidatus Magasanikbacteria bacterium RIFCSPLOWO2_02_FULL_44_11
1	root	cellular organisms	Bacteria	unclassified Bacteria	Bacteria candidate phyla	Patescibacteria group	Parcubacteria group	Candidatus Magasanikbacteria	Candidatus Magasanikbacteria bacterium RIFCSPHIGHO2_02_FULL_51_14
1	root	cellular organisms	Bacteria	unclassified Bacteria	Bacteria candidate phyla	Patescibacteria group	Parcubacteria group	Candidatus Lloydbacteria
1	root	cellular organisms	Bacteria	unclassified Bacteria	Bacteria candidate phyla	Patescibacteria group	Parcubacteria group	Candidatus Kuenenbacteria
1	root	cellular organisms	Bacteria	unclassified Bacteria	Bacteria candidate phyla	Patescibacteria group	Parcubacteria group	Candidatus Kaiserbacteria
1	root	cellular organisms	Bacteria	unclassified Bacteria	Bacteria candidate phyla	Patescibacteria group	Parcubacteria group	Candidatus Falkowbacteria	Candidatus Falkowbacteria bacterium RIFOXYC2_FULL_47_12
1	root	cellular organisms	Bacteria	unclassified Bacteria	Bacteria candidate phyla	Patescibacteria group	Parcubacteria group	Candidatus Falkowbacteria	Candidatus Falkowbacteria bacterium RIFOXYC2_FULL_36_12
1	root	cellular organisms	Bacteria	unclassified Bacteria	Bacteria candidate phyla	Patescibacteria group	Parcubacteria group	Candidatus Falkowbacteria
1	root	cellular organisms	Bacteria	unclassified Bacteria	Bacteria candidate phyla	Patescibacteria group	Parcubacteria group	Candidatus Buchananbacteria	Candidatus Buchananbacteria bacterium RIFCSPHIGHO2_02_FULL_56_16
1	root	cellular organisms	Bacteria	unclassified Bacteria	Bacteria candidate phyla	Patescibacteria group	Parcubacteria group	Candidatus Buchananbacteria
1	root	cellular organisms	Bacteria	unclassified Bacteria	Bacteria candidate phyla	Patescibacteria group	Parcubacteria group	Candidatus Azambacteria	Candidatus Azambacteria bacterium GW2011_GWA2_39_10
1	root	cellular organisms	Bacteria	unclassified Bacteria	Bacteria candidate phyla	Patescibacteria group	Microgenomates group	unclassified Microgenomates group	Microgenomates group bacterium RBG_16_45_19
1	root	cellular organisms	Bacteria	unclassified Bacteria	Bacteria candidate phyla	Patescibacteria group	Microgenomates group	Candidatus Woykebacteria	Candidatus Woykebacteria bacterium RBG_13_40_15
1	root	cellular organisms	Bacteria	unclassified Bacteria	Bacteria candidate phyla	Patescibacteria group	Microgenomates group	Candidatus Woykebacteria
1	root	cellular organisms	Bacteria	unclassified Bacteria	Bacteria candidate phyla	Patescibacteria group	Microgenomates group	Candidatus Roizmanbacteria	Candidatus Roizmanbacteria bacterium GW2011_GWA2_35_19
1	root	cellular organisms	Bacteria	unclassified Bacteria	Bacteria candidate phyla	Patescibacteria group	Microgenomates group	Candidatus Roizmanbacteria
1	root	cellular organisms	Bacteria	unclassified Bacteria	Bacteria candidate phyla	Patescibacteria group	Microgenomates group	Candidatus Gottesmanbacteria	Candidatus Gottesmanbacteria bacterium GW2011_GWA2_47_9
1	root	cellular organisms	Bacteria	unclassified Bacteria	Bacteria candidate phyla	Patescibacteria group	Microgenomates group	Candidatus Gottesmanbacteria	Candidatus Gottesmanbacteria bacterium CG1_02_37_22
1	root	cellular organisms	Bacteria	unclassified Bacteria	Bacteria candidate phyla	Patescibacteria group	Microgenomates group	Candidatus Beckwithbacteria
1	root	cellular organisms	Bacteria	unclassified Bacteria	Bacteria candidate phyla	Candidatus Saccharibacteria	unclassified Saccharibacteria	Candidatus Saccharibacteria bacterium GW2011_GWC2_48_9
1	root	cellular organisms	Bacteria	unclassified Bacteria	Bacteria candidate phyla	Candidatus Saccharibacteria
1	root	cellular organisms	Bacteria	unclassified Bacteria	Bacteria candidate phyla	Candidatus Peregrinibacteria	unclassified Candidatus Peregrinibacteria
1	root	cellular organisms	Bacteria	unclassified Bacteria	Bacteria candidate phyla	Candidatus Margulisbacteria	Candidatus Margulisbacteria bacterium GWF2_35_9
1	root	cellular organisms	Bacteria	unclassified Bacteria	Bacteria candidate phyla	Candidatus Margulisbacteria
1	root	cellular organisms	Bacteria	unclassified Bacteria	Bacteria candidate phyla	Candidatus Dependentiae	unclassified Candidatus Dependentiae	candidate division TM6 bacterium GW2011_GWE2_42_60
1	root	cellular organisms	Bacteria	unclassified Bacteria	Bacteria candidate phyla	Candidatus Coatesbacteria	Candidatus Coatesbacteria bacterium 4484_99
1	root	cellular organisms	Bacteria	unclassified Bacteria	Bacteria candidate phyla	Candidatus Berkelbacteria	Berkelbacteria bacterium GW2011_GWA2_46_7
1	root	cellular organisms	Bacteria	unclassified Bacteria	Bacteria candidate phyla	Candidatus Berkelbacteria
1	root	cellular organisms	Bacteria	unclassified Bacteria	Bacteria candidate phyla	Candidatus Atribacteria	unclassified Atribacteria	Atribacteria bacterium 34_128
1	root	cellular organisms	Bacteria	unclassified Bacteria	Bacteria candidate phyla
1	root	cellular organisms	Bacteria	environmental samples	uncultured marine bacterium EB0_50A10
1	root	cellular organisms	Bacteria	environmental samples	uncultured bacterium 4050020-J15
1	root	cellular organisms	Bacteria	environmental samples	uncultured bacterium (gcode 4)
1	root	cellular organisms	Bacteria	environmental samples
1	root	cellular organisms	Bacteria	Thermotogae	Thermotogae	Thermotogales	Thermotogaceae	Thermotoga	Thermotoga sp. RQ2
1	root	cellular organisms	Bacteria	Thermotogae	Thermotogae	Thermotogales	Thermotogaceae	Thermotoga
1	root	cellular organisms	Bacteria	Thermotogae	Thermotogae	Thermotogales	Fervidobacteriaceae	Fervidobacterium	Fervidobacterium islandicum
1	root	cellular organisms	Bacteria	Thermotogae	Thermotogae	Thermotogales	Fervidobacteriaceae	Fervidobacterium	Fervidobacterium gondwanense
1	root	cellular organisms	Bacteria	Thermotogae	Thermotogae	Thermotogales	Fervidobacteriaceae
1	root	cellular organisms	Bacteria	Thermotogae	Thermotogae	Petrotogales	Petrotogaceae	Geotoga	Geotoga petraea
1	root	cellular organisms	Bacteria	Thermodesulfobacteria	Thermodesulfobacteria	Thermodesulfobacteriales	Thermodesulfobacteriaceae	Thermodesulfobacterium	Thermodesulfobacterium hydrogeniphilum
1	root	cellular organisms	Bacteria	Thermodesulfobacteria	Thermodesulfobacteria	Thermodesulfobacteriales	Thermodesulfobacteriaceae	Thermodesulfobacterium	Thermodesulfobacterium geofontis
1	root	cellular organisms	Bacteria	Terrabacteria group	Tenericutes	Mollicutes	Mycoplasmatales	Mycoplasmataceae	unclassified Mycoplasmataceae	Mycoplasmataceae bacterium RC_NB112A
1	root	cellular organisms	Bacteria	Terrabacteria group	Tenericutes	Mollicutes	Mycoplasmatales	Mycoplasmataceae	Ureaplasma	Ureaplasma gallorale
1	root	cellular organisms	Bacteria	Terrabacteria group	Tenericutes	Mollicutes	Mycoplasmatales	Mycoplasmataceae	Mycoplasma	environmental samples	uncultured Mycoplasma sp.
1	root	cellular organisms	Bacteria	Terrabacteria group	Tenericutes	Mollicutes	Mycoplasmatales	Mycoplasmataceae	Mycoplasma	environmental samples	Mycoplasma sp. CAG:611
1	root	cellular organisms	Bacteria	Terrabacteria group	Tenericutes	Mollicutes	Mycoplasmatales	Mycoplasmataceae	Mycoplasma	Mycoplasma salivarium
1	root	cellular organisms	Bacteria	Terrabacteria group	Tenericutes	Mollicutes	Mycoplasmatales	Mycoplasmataceae	Mycoplasma	Mycoplasma putrefaciens
1	root	cellular organisms	Bacteria	Terrabacteria group	Tenericutes	Mollicutes	Mycoplasmatales	Mycoplasmataceae	Mycoplasma	Mycoplasma pullorum
1	root	cellular organisms	Bacteria	Terrabacteria group	Tenericutes	Mollicutes	Mycoplasmatales	Mycoplasmataceae	Mycoplasma	Mycoplasma pneumoniae	Mycoplasma pneumoniae M129
1	root	cellular organisms	Bacteria	Terrabacteria group	Tenericutes	Mollicutes	Mycoplasmatales	Mycoplasmataceae	Mycoplasma	Mycoplasma orale
1	root	cellular organisms	Bacteria	Terrabacteria group	Tenericutes	Mollicutes	Mycoplasmatales	Mycoplasmataceae	Mycoplasma	Mycoplasma mycoides group	Mycoplasma feriruminatoris
1	root	cellular organisms	Bacteria	Terrabacteria group	Tenericutes	Mollicutes	Mycoplasmatales	Mycoplasmataceae	Mycoplasma	Mycoplasma molare
1	root	cellular organisms	Bacteria	Terrabacteria group	Tenericutes	Mollicutes	Mycoplasmatales	Mycoplasmataceae	Mycoplasma	Mycoplasma imitans
1	root	cellular organisms	Bacteria	Terrabacteria group	Tenericutes	Mollicutes	Mycoplasmatales	Mycoplasmataceae	Mycoplasma	Mycoplasma gallisepticum
1	root	cellular organisms	Bacteria	Terrabacteria group	Tenericutes	Mollicutes	Mycoplasmatales	Mycoplasmataceae	Mycoplasma	Mycoplasma fermentans
1	root	cellular organisms	Bacteria	Terrabacteria group	Tenericutes	Mollicutes	Mycoplasmatales	Mycoplasmataceae	Mycoplasma	Mycoplasma elephantis
1	root	cellular organisms	Bacteria	Terrabacteria group	Tenericutes	Mollicutes	Mycoplasmatales	Mycoplasmataceae	Mycoplasma	Mycoplasma dispar
1	root	cellular organisms	Bacteria	Terrabacteria group	Tenericutes	Mollicutes	Mycoplasmatales	Mycoplasmataceae	Mycoplasma	Mycoplasma cricetuli
1	root	cellular organisms	Bacteria	Terrabacteria group	Tenericutes	Mollicutes	Mycoplasmatales	Mycoplasmataceae	Mycoplasma	Mycoplasma cloacale
1	root	cellular organisms	Bacteria	Terrabacteria group	Tenericutes	Mollicutes	Mycoplasmatales	Mycoplasmataceae	Mycoplasma	Mycoplasma buteonis
1	root	cellular organisms	Bacteria	Terrabacteria group	Tenericutes	Mollicutes	Mycoplasmatales	Mycoplasmataceae	Mycoplasma	Mycoplasma bovoculi
1	root	cellular organisms	Bacteria	Terrabacteria group	Tenericutes	Mollicutes	Mycoplasmatales	Mycoplasmataceae	Mycoplasma	Mycoplasma auris
1	root	cellular organisms	Bacteria	Terrabacteria group	Tenericutes	Mollicutes	Mycoplasmatales	Mycoplasmataceae	Mycoplasma	Mycoplasma agalactiae
1	root	cellular organisms	Bacteria	Terrabacteria group	Tenericutes	Mollicutes	Mycoplasmatales	Mycoplasmataceae	Mycoplasma	Candidatus Mycoplasma haemominutum
1	root	cellular organisms	Bacteria	Terrabacteria group	Tenericutes	Mollicutes	Entomoplasmatales	Spiroplasmataceae	Spiroplasma	Spiroplasma taiwanense
1	root	cellular organisms	Bacteria	Terrabacteria group	Tenericutes	Mollicutes	Entomoplasmatales	Spiroplasmataceae	Spiroplasma	Spiroplasma syrphidicola
1	root	cellular organisms	Bacteria	Terrabacteria group	Tenericutes	Mollicutes	Entomoplasmatales	Spiroplasmataceae	Spiroplasma	Spiroplasma sabaudiense
1	root	cellular organisms	Bacteria	Terrabacteria group	Tenericutes	Mollicutes	Entomoplasmatales	Spiroplasmataceae	Spiroplasma	Spiroplasma poulsonii
1	root	cellular organisms	Bacteria	Terrabacteria group	Tenericutes	Mollicutes	Entomoplasmatales	Spiroplasmataceae	Spiroplasma	Spiroplasma kunkelii
1	root	cellular organisms	Bacteria	Terrabacteria group	Tenericutes	Mollicutes	Entomoplasmatales	Entomoplasmataceae	Mesoplasma	Mesoplasma seiffertii
1	root	cellular organisms	Bacteria	Terrabacteria group	Tenericutes	Mollicutes	Entomoplasmatales	Entomoplasmataceae	Mesoplasma
1	root	cellular organisms	Bacteria	Terrabacteria group	Tenericutes	Mollicutes	Entomoplasmatales	Entomoplasmataceae	Entomoplasma	Entomoplasma luminosum
1	root	cellular organisms	Bacteria	Terrabacteria group	Tenericutes	Mollicutes	Entomoplasmatales	Entomoplasmataceae	Entomoplasma	Entomoplasma lucivorax
1	root	cellular organisms	Bacteria	Terrabacteria group	Tenericutes	Mollicutes	Acholeplasmatales	Acholeplasmataceae	Candidatus Phytoplasma	Candidatus Phytoplasma asteris	Aster yellows witches'-broom phytoplasma
1	root	cellular organisms	Bacteria	Terrabacteria group	Tenericutes	Mollicutes	Acholeplasmatales	Acholeplasmataceae	Candidatus Phytoplasma	Candidatus Phytoplasma asteris	Aster yellows phytoplasma
1	root	cellular organisms	Bacteria	Terrabacteria group	Tenericutes	Mollicutes	Acholeplasmatales	Acholeplasmataceae	Candidatus Phytoplasma	16SrXII (Stolbur group)	Candidatus Phytoplasma solani
1	root	cellular organisms	Bacteria	Terrabacteria group	Tenericutes	Mollicutes	Acholeplasmatales	Acholeplasmataceae	Acholeplasma	environmental samples	Acholeplasma sp. CAG:878
1	root	cellular organisms	Bacteria	Terrabacteria group	Tenericutes	Mollicutes	Acholeplasmatales	Acholeplasmataceae	Acholeplasma	Acholeplasma multilocale
1	root	cellular organisms	Bacteria	Terrabacteria group	Tenericutes	Mollicutes	Acholeplasmatales	Acholeplasmataceae	Acholeplasma	Acholeplasma equifetale
1	root	cellular organisms	Bacteria	Terrabacteria group	Tenericutes	Mollicutes	Acholeplasmatales	Acholeplasmataceae	Acholeplasma	Acholeplasma brassicae
1	root	cellular organisms	Bacteria	Terrabacteria group	Tenericutes
1	root	cellular organisms	Bacteria	Terrabacteria group	Firmicutes	unclassified Firmicutes sensu stricto	unclassified Firmicutes sensu stricto (miscellaneous)	Firmicutes bacterium ZOR0006
1	root	cellular organisms	Bacteria	Terrabacteria group	Firmicutes	unclassified Firmicutes sensu stricto	Ndongobacter	Ndongobacter massiliensis
1	root	cellular organisms	Bacteria	Terrabacteria group	Firmicutes	environmental samples	Firmicutes bacterium CAG:882
1	root	cellular organisms	Bacteria	Terrabacteria group	Firmicutes	environmental samples	Firmicutes bacterium CAG:65
1	root	cellular organisms	Bacteria	Terrabacteria group	Firmicutes	environmental samples	Firmicutes bacterium CAG:475
1	root	cellular organisms	Bacteria	Terrabacteria group	Firmicutes	environmental samples	Firmicutes bacterium CAG:449
1	root	cellular organisms	Bacteria	Terrabacteria group	Firmicutes	environmental samples	Firmicutes bacterium CAG:424
1	root	cellular organisms	Bacteria	Terrabacteria group	Firmicutes	environmental samples	Firmicutes bacterium CAG:41
1	root	cellular organisms	Bacteria	Terrabacteria group	Firmicutes	environmental samples	Firmicutes bacterium CAG:102
1	root	cellular organisms	Bacteria	Terrabacteria group	Firmicutes	Tissierellia	unclassified Tissierellia	unclassified Tissierellia (miscellaneous)	Tissierellia bacterium S7-1-4
1	root	cellular organisms	Bacteria	Terrabacteria group	Firmicutes	Tissierellia	Tissierellales	Peptoniphilaceae	Gallicola	Gallicola barnesae
1	root	cellular organisms	Bacteria	Terrabacteria group	Firmicutes	Negativicutes	Veillonellales	Veillonellaceae	Veillonella
1	root	cellular organisms	Bacteria	Terrabacteria group	Firmicutes	Negativicutes	Veillonellales	Veillonellaceae	Megasphaera	Megasphaera paucivorans
1	root	cellular organisms	Bacteria	Terrabacteria group	Firmicutes	Negativicutes	Veillonellales	Veillonellaceae	Megasphaera	Megasphaera micronuciformis
1	root	cellular organisms	Bacteria	Terrabacteria group	Firmicutes	Negativicutes	Veillonellales	Veillonellaceae	Megasphaera
1	root	cellular organisms	Bacteria	Terrabacteria group	Firmicutes	Negativicutes	Selenomonadales	Selenomonadaceae	Anaerovibrio	Anaerovibrio lipolyticus
1	root	cellular organisms	Bacteria	Terrabacteria group	Firmicutes	Erysipelotrichia	Erysipelotrichales	Erysipelotrichaceae	Faecalicoccus	Faecalicoccus pleomorphus
1	root	cellular organisms	Bacteria	Terrabacteria group	Firmicutes	Erysipelotrichia	Erysipelotrichales	Erysipelotrichaceae	Coprobacillus	environmental samples	Coprobacillus sp. CAG:826
1	root	cellular organisms	Bacteria	Terrabacteria group	Firmicutes	Erysipelotrichia	Erysipelotrichales	Erysipelotrichaceae	Coprobacillus	environmental samples	Coprobacillus sp. CAG:605
1	root	cellular organisms	Bacteria	Terrabacteria group	Firmicutes	Erysipelotrichia	Erysipelotrichales	Erysipelotrichaceae	Coprobacillus
1	root	cellular organisms	Bacteria	Terrabacteria group	Firmicutes	Erysipelotrichia	Erysipelotrichales	Erysipelotrichaceae	Catenibacterium	Catenibacterium mitsuokai
1	root	cellular organisms	Bacteria	Terrabacteria group	Firmicutes	Erysipelotrichia	Erysipelotrichales	Erysipelotrichaceae	Bulleidia	Bulleidia extructa
1	root	cellular organisms	Bacteria	Terrabacteria group	Firmicutes	Erysipelotrichia	Erysipelotrichales	Erysipelotrichaceae
1	root	cellular organisms	Bacteria	Terrabacteria group	Firmicutes	Clostridia	Thermoanaerobacterales	Thermodesulfobiaceae	Coprothermobacter
1	root	cellular organisms	Bacteria	Terrabacteria group	Firmicutes	Clostridia	Thermoanaerobacterales	Thermoanaerobacterales Family III. Incertae Sedis	Thermosediminibacter	Thermosediminibacter oceani
1	root	cellular organisms	Bacteria	Terrabacteria group	Firmicutes	Clostridia	Thermoanaerobacterales	Thermoanaerobacteraceae	Caldanaerobius
1	root	cellular organisms	Bacteria	Terrabacteria group	Firmicutes	Clostridia	Thermoanaerobacterales	Thermoanaerobacteraceae
1	root	cellular organisms	Bacteria	Terrabacteria group	Firmicutes	Clostridia	Halanaerobiales	Halobacteroidaceae	Orenia	Orenia metallireducens
1	root	cellular organisms	Bacteria	Terrabacteria group	Firmicutes	Clostridia	Halanaerobiales	Halanaerobiaceae	Halothermothrix	Halothermothrix orenii
1	root	cellular organisms	Bacteria	Terrabacteria group	Firmicutes	Clostridia	Halanaerobiales	Halanaerobiaceae	Halanaerobium	Halanaerobium hydrogeniformans
1	root	cellular organisms	Bacteria	Terrabacteria group	Firmicutes	Clostridia	Clostridiales	unclassified Clostridiales	unclassified Clostridiales (miscellaneous)	Clostridiales bacterium MCWD3
1	root	cellular organisms	Bacteria	Terrabacteria group	Firmicutes	Clostridia	Clostridiales	unclassified Clostridiales	unclassified Clostridiales (miscellaneous)	Clostridiales bacterium KA00274
1	root	cellular organisms	Bacteria	Terrabacteria group	Firmicutes	Clostridia	Clostridiales	unclassified Clostridiales	unclassified Clostridiales (miscellaneous)	Clostridiales bacterium GWD2_32_59
1	root	cellular organisms	Bacteria	Terrabacteria group	Firmicutes	Clostridia	Clostridiales	unclassified Clostridiales	unclassified Clostridiales (miscellaneous)	Clostridiales bacterium CHKCI001
1	root	cellular organisms	Bacteria	Terrabacteria group	Firmicutes	Clostridia	Clostridiales	Ruminococcaceae	Ruminococcus	Ruminococcus bicirculans
1	root	cellular organisms	Bacteria	Terrabacteria group	Firmicutes	Clostridia	Clostridiales	Ruminococcaceae	Ruminococcus
1	root	cellular organisms	Bacteria	Terrabacteria group	Firmicutes	Clostridia	Clostridiales	Ruminococcaceae	Ruminiclostridium	[Clostridium] methylpentosum
1	root	cellular organisms	Bacteria	Terrabacteria group	Firmicutes	Clostridia	Clostridiales	Ruminococcaceae	Faecalibacterium	environmental samples	Faecalibacterium sp. CAG:1138
1	root	cellular organisms	Bacteria	Terrabacteria group	Firmicutes	Clostridia	Clostridiales	Ruminococcaceae	Candidatus Soleaferrea	Candidatus Soleaferrea massiliensis
1	root	cellular organisms	Bacteria	Terrabacteria group	Firmicutes	Clostridia	Clostridiales	Peptostreptococcaceae	Peptostreptococcus	Peptostreptococcus anaerobius
1	root	cellular organisms	Bacteria	Terrabacteria group	Firmicutes	Clostridia	Clostridiales	Peptostreptococcaceae	Peptoanaerobacter	Peptoanaerobacter stomatis
1	root	cellular organisms	Bacteria	Terrabacteria group	Firmicutes	Clostridia	Clostridiales	Peptostreptococcaceae	Paeniclostridium	Paeniclostridium sordellii
1	root	cellular organisms	Bacteria	Terrabacteria group	Firmicutes	Clostridia	Clostridiales	Peptostreptococcaceae	Filifactor	Filifactor alocis
1	root	cellular organisms	Bacteria	Terrabacteria group	Firmicutes	Clostridia	Clostridiales	Peptococcaceae	Desulfotomaculum	Desulfotomaculum alcoholivorax
1	root	cellular organisms	Bacteria	Terrabacteria group	Firmicutes	Clostridia	Clostridiales	Peptococcaceae	Desulfotomaculum	Desulfotomaculum aeronauticum
1	root	cellular organisms	Bacteria	Terrabacteria group	Firmicutes	Clostridia	Clostridiales	Peptococcaceae	Desulfonispora	Desulfonispora thiosulfatigenes
1	root	cellular organisms	Bacteria	Terrabacteria group	Firmicutes	Clostridia	Clostridiales	Oscillospiraceae
1	root	cellular organisms	Bacteria	Terrabacteria group	Firmicutes	Clostridia	Clostridiales	Lachnospiraceae	Roseburia	Roseburia sp. 40_7
1	root	cellular organisms	Bacteria	Terrabacteria group	Firmicutes	Clostridia	Clostridiales	Lachnospiraceae	Blautia	environmental samples	Blautia sp. CAG:257
1	root	cellular organisms	Bacteria	Terrabacteria group	Firmicutes	Clostridia	Clostridiales	Lachnospiraceae	Blautia	[Ruminococcus] gnavus	Ruminococcus gnavus ATCC 29149
1	root	cellular organisms	Bacteria	Terrabacteria group	Firmicutes	Clostridia	Clostridiales	Lachnospiraceae	Anaerostipes	Anaerostipes hadrus
1	root	cellular organisms	Bacteria	Terrabacteria group	Firmicutes	Clostridia	Clostridiales	Heliobacteriaceae	Heliobacterium	Heliobacterium modesticaldum	Heliobacterium modesticaldum Ice1
1	root	cellular organisms	Bacteria	Terrabacteria group	Firmicutes	Clostridia	Clostridiales	Gracilibacteraceae	Gracilibacter	Gracilibacter sp. BRH_c7a
1	root	cellular organisms	Bacteria	Terrabacteria group	Firmicutes	Clostridia	Clostridiales	Eubacteriaceae	Eubacterium	environmental samples	uncultured Eubacterium sp.
1	root	cellular organisms	Bacteria	Terrabacteria group	Firmicutes	Clostridia	Clostridiales	Eubacteriaceae	Eubacterium	environmental samples	Eubacterium sp. CAG:202
1	root	cellular organisms	Bacteria	Terrabacteria group	Firmicutes	Clostridia	Clostridiales	Eubacteriaceae	Eubacterium	environmental samples	Eubacterium sp. CAG:192
1	root	cellular organisms	Bacteria	Terrabacteria group	Firmicutes	Clostridia	Clostridiales	Eubacteriaceae	Eubacterium	Eubacterium sp. 68-3-10
1	root	cellular organisms	Bacteria	Terrabacteria group	Firmicutes	Clostridia	Clostridiales	Eubacteriaceae	Eubacterium
1	root	cellular organisms	Bacteria	Terrabacteria group	Firmicutes	Clostridia	Clostridiales	Eubacteriaceae	Acetobacterium
1	root	cellular organisms	Bacteria	Terrabacteria group	Firmicutes	Clostridia	Clostridiales	Clostridiales incertae sedis	Clostridiales Family XIII. Incertae Sedis
1	root	cellular organisms	Bacteria	Terrabacteria group	Firmicutes	Clostridia	Clostridiales	Clostridiaceae	Clostridium	environmental samples	uncultured Clostridium sp.
1	root	cellular organisms	Bacteria	Terrabacteria group	Firmicutes	Clostridia	Clostridiales	Clostridiaceae	Clostridium	environmental samples	Clostridium sp. CAG:632
1	root	cellular organisms	Bacteria	Terrabacteria group	Firmicutes	Clostridia	Clostridiales	Clostridiaceae	Clostridium	environmental samples	Clostridium sp. CAG:628
1	root	cellular organisms	Bacteria	Terrabacteria group	Firmicutes	Clostridia	Clostridiales	Clostridiaceae	Clostridium	environmental samples	Clostridium sp. CAG:533
1	root	cellular organisms	Bacteria	Terrabacteria group	Firmicutes	Clostridia	Clostridiales	Clostridiaceae	Clostridium	environmental samples	Clostridium sp. CAG:524
1	root	cellular organisms	Bacteria	Terrabacteria group	Firmicutes	Clostridia	Clostridiales	Clostridiaceae	Clostridium	environmental samples	Clostridium sp. CAG:306
1	root	cellular organisms	Bacteria	Terrabacteria group	Firmicutes	Clostridia	Clostridiales	Clostridiaceae	Clostridium	environmental samples	Clostridium sp. CAG:1219
1	root	cellular organisms	Bacteria	Terrabacteria group	Firmicutes	Clostridia	Clostridiales	Clostridiaceae	Clostridium	environmental samples	Clostridium sp. CAG:1024
1	root	cellular organisms	Bacteria	Terrabacteria group	Firmicutes	Clostridia	Clostridiales	Clostridiaceae	Clostridium	Clostridium sp. C105KSO14
1	root	cellular organisms	Bacteria	Terrabacteria group	Firmicutes	Clostridia	Clostridiales	Clostridiaceae	Clostridium	Clostridium sp. C105KSO13
1	root	cellular organisms	Bacteria	Terrabacteria group	Firmicutes	Clostridia	Clostridiales	Clostridiaceae	Clostridium	Clostridium sp. Ade.TY
1	root	cellular organisms	Bacteria	Terrabacteria group	Firmicutes	Clostridia	Clostridiales	Clostridiaceae	Clostridium	Clostridium neonatale
1	root	cellular organisms	Bacteria	Terrabacteria group	Firmicutes	Clostridia	Clostridiales	Clostridiaceae	Clostridium	Clostridium fallax
1	root	cellular organisms	Bacteria	Terrabacteria group	Firmicutes	Clostridia	Clostridiales	Clostridiaceae	Clostridium	Clostridium colicanis
1	root	cellular organisms	Bacteria	Terrabacteria group	Firmicutes	Clostridia	Clostridiales	Clostridiaceae	Clostridium	Clostridium cellulovorans
1	root	cellular organisms	Bacteria	Terrabacteria group	Firmicutes	Clostridia	Clostridiales	Clostridiaceae	Clostridium	Clostridium baratii
1	root	cellular organisms	Bacteria	Terrabacteria group	Firmicutes	Clostridia	Clostridiales	Clostridiaceae	Clostridium	Clostridium argentinense	Clostridium argentinense CDC 2741
1	root	cellular organisms	Bacteria	Terrabacteria group	Firmicutes	Clostridia	Clostridiales	Clostridiaceae	Clostridium	Clostridium acetireducens	Clostridium acetireducens DSM 10703
1	root	cellular organisms	Bacteria	Terrabacteria group	Firmicutes	Clostridia	Clostridiales	Clostridiaceae	Caldisalinibacter	Caldisalinibacter kiritimatiensis
1	root	cellular organisms	Bacteria	Terrabacteria group	Firmicutes	Clostridia	Clostridiales	Clostridiaceae	Butyricicoccus	environmental samples	uncultured Butyricicoccus sp.
1	root	cellular organisms	Bacteria	Terrabacteria group	Firmicutes	Clostridia	Clostridiales	Clostridiaceae	Beduini	Beduini massiliensis
1	root	cellular organisms	Bacteria	Terrabacteria group	Firmicutes	Clostridia	Clostridiales	Clostridiaceae	Anaerosalibacter	Anaerosalibacter sp. Marseille-P3206
1	root	cellular organisms	Bacteria	Terrabacteria group	Firmicutes	Clostridia	Clostridiales	Clostridiaceae
1	root	cellular organisms	Bacteria	Terrabacteria group	Firmicutes	Clostridia	Clostridiales	Christensenellaceae	Christensenella	Christensenella massiliensis
1	root	cellular organisms	Bacteria	Terrabacteria group	Firmicutes	Clostridia
1	root	cellular organisms	Bacteria	Terrabacteria group	Firmicutes	Bacilli	Lactobacillales	Streptococcaceae	Streptococcus	Streptococcus sanguinis
1	root	cellular organisms	Bacteria	Terrabacteria group	Firmicutes	Bacilli	Lactobacillales	Streptococcaceae	Streptococcus	Streptococcus pneumoniae	Streptococcus pneumoniae SPAR95
1	root	cellular organisms	Bacteria	Terrabacteria group	Firmicutes	Bacilli	Lactobacillales	Streptococcaceae	Streptococcus	Streptococcus ferus
1	root	cellular organisms	Bacteria	Terrabacteria group	Firmicutes	Bacilli	Lactobacillales	Streptococcaceae	Streptococcus	Streptococcus dysgalactiae group	Streptococcus equi
1	root	cellular organisms	Bacteria	Terrabacteria group	Firmicutes	Bacilli	Lactobacillales	Streptococcaceae	Streptococcus	Streptococcus anginosus group	Streptococcus anginosus
1	root	cellular organisms	Bacteria	Terrabacteria group	Firmicutes	Bacilli	Lactobacillales	Streptococcaceae	Streptococcus	Streptococcus anginosus group
1	root	cellular organisms	Bacteria	Terrabacteria group	Firmicutes	Bacilli	Lactobacillales	Streptococcaceae	Lactococcus	Lactococcus lactis
1	root	cellular organisms	Bacteria	Terrabacteria group	Firmicutes	Bacilli	Lactobacillales	Streptococcaceae	Lactococcus
1	root	cellular organisms	Bacteria	Terrabacteria group	Firmicutes	Bacilli	Lactobacillales	Leuconostocaceae	Weissella
1	root	cellular organisms	Bacteria	Terrabacteria group	Firmicutes	Bacilli	Lactobacillales	Leuconostocaceae	Oenococcus	Oenococcus oeni
1	root	cellular organisms	Bacteria	Terrabacteria group	Firmicutes	Bacilli	Lactobacillales	Leuconostocaceae	Oenococcus	Oenococcus kitaharae
1	root	cellular organisms	Bacteria	Terrabacteria group	Firmicutes	Bacilli	Lactobacillales	Leuconostocaceae	Leuconostoc	Leuconostoc sp. DORA_2
1	root	cellular organisms	Bacteria	Terrabacteria group	Firmicutes	Bacilli	Lactobacillales	Lactobacillaceae	Pediococcus	Pediococcus cellicola
1	root	cellular organisms	Bacteria	Terrabacteria group	Firmicutes	Bacilli	Lactobacillales	Lactobacillaceae	Lactobacillus	Lactobacillus hamsteri
1	root	cellular organisms	Bacteria	Terrabacteria group	Firmicutes	Bacilli	Lactobacillales	Lactobacillaceae	Lactobacillus	Lactobacillus gallinarum
1	root	cellular organisms	Bacteria	Terrabacteria group	Firmicutes	Bacilli	Lactobacillales	Lactobacillaceae	Lactobacillus	Lactobacillus equi
1	root	cellular organisms	Bacteria	Terrabacteria group	Firmicutes	Bacilli	Lactobacillales	Lactobacillaceae	Lactobacillus	Lactobacillus brevis	Lactobacillus brevis ATCC 14869 = DSM 20054
1	root	cellular organisms	Bacteria	Terrabacteria group	Firmicutes	Bacilli	Lactobacillales	Lactobacillaceae	Lactobacillus	Lactobacillus alimentarius
1	root	cellular organisms	Bacteria	Terrabacteria group	Firmicutes	Bacilli	Lactobacillales	Enterococcaceae	Vagococcus	Vagococcus lutrae
1	root	cellular organisms	Bacteria	Terrabacteria group	Firmicutes	Bacilli	Lactobacillales	Carnobacteriaceae	Carnobacterium	Carnobacterium gallinarum
1	root	cellular organisms	Bacteria	Terrabacteria group	Firmicutes	Bacilli	Lactobacillales	Carnobacteriaceae	Atopobacter	Atopobacter phocae
1	root	cellular organisms	Bacteria	Terrabacteria group	Firmicutes	Bacilli	Lactobacillales	Carnobacteriaceae	Alkalibacterium	Alkalibacterium gilvum
1	root	cellular organisms	Bacteria	Terrabacteria group	Firmicutes	Bacilli	Lactobacillales	Carnobacteriaceae
1	root	cellular organisms	Bacteria	Terrabacteria group	Firmicutes	Bacilli	Lactobacillales	Aerococcaceae	Globicatella
1	root	cellular organisms	Bacteria	Terrabacteria group	Firmicutes	Bacilli	Lactobacillales	Aerococcaceae	Aerococcus	Aerococcus urinaehominis
1	root	cellular organisms	Bacteria	Terrabacteria group	Firmicutes	Bacilli	Lactobacillales	Aerococcaceae	Aerococcus	Aerococcus christensenii
1	root	cellular organisms	Bacteria	Terrabacteria group	Firmicutes	Bacilli	Lactobacillales	Aerococcaceae	Abiotrophia	Abiotrophia sp. HMSC24B09
1	root	cellular organisms	Bacteria	Terrabacteria group	Firmicutes	Bacilli	Lactobacillales	Aerococcaceae
1	root	cellular organisms	Bacteria	Terrabacteria group	Firmicutes	Bacilli	Bacillales	Thermoactinomycetaceae	Risungbinella	Risungbinella massiliensis
1	root	cellular organisms	Bacteria	Terrabacteria group	Firmicutes	Bacilli	Bacillales	Thermoactinomycetaceae	Novibacillus	Novibacillus thermophilus
1	root	cellular organisms	Bacteria	Terrabacteria group	Firmicutes	Bacilli	Bacillales	Thermoactinomycetaceae
1	root	cellular organisms	Bacteria	Terrabacteria group	Firmicutes	Bacilli	Bacillales	Staphylococcaceae	Staphylococcus	Staphylococcus saprophyticus
1	root	cellular organisms	Bacteria	Terrabacteria group	Firmicutes	Bacilli	Bacillales	Staphylococcaceae	Staphylococcus	Staphylococcus carnosus
1	root	cellular organisms	Bacteria	Terrabacteria group	Firmicutes	Bacilli	Bacillales	Staphylococcaceae	Staphylococcus	Staphylococcus agnetis
1	root	cellular organisms	Bacteria	Terrabacteria group	Firmicutes	Bacilli	Bacillales	Staphylococcaceae	Salinicoccus
1	root	cellular organisms	Bacteria	Terrabacteria group	Firmicutes	Bacilli	Bacillales	Sporolactobacillaceae	Tuberibacillus	Tuberibacillus calidus
1	root	cellular organisms	Bacteria	Terrabacteria group	Firmicutes	Bacilli	Bacillales	Sporolactobacillaceae	Sporolactobacillus	Sporolactobacillus laevolacticus
1	root	cellular organisms	Bacteria	Terrabacteria group	Firmicutes	Bacilli	Bacillales	Sporolactobacillaceae	Sporolactobacillus	Sporolactobacillus inulinus
1	root	cellular organisms	Bacteria	Terrabacteria group	Firmicutes	Bacilli	Bacillales	Planococcaceae	Sporosarcina	Sporosarcina newyorkensis
1	root	cellular organisms	Bacteria	Terrabacteria group	Firmicutes	Bacilli	Bacillales	Paenibacillaceae	Paenibacillus	Paenibacillus sp. UNC451MF
1	root	cellular organisms	Bacteria	Terrabacteria group	Firmicutes	Bacilli	Bacillales	Paenibacillaceae	Paenibacillus	Paenibacillus sp. DMB5
1	root	cellular organisms	Bacteria	Terrabacteria group	Firmicutes	Bacilli	Bacillales	Paenibacillaceae	Paenibacillus	Paenibacillus gorillae
1	root	cellular organisms	Bacteria	Terrabacteria group	Firmicutes	Bacilli	Bacillales	Paenibacillaceae	Paenibacillus	Paenibacillus curdlanolyticus
1	root	cellular organisms	Bacteria	Terrabacteria group	Firmicutes	Bacilli	Bacillales	Paenibacillaceae	Gorillibacterium	Gorillibacterium sp. SN4
1	root	cellular organisms	Bacteria	Terrabacteria group	Firmicutes	Bacilli	Bacillales	Paenibacillaceae	Brevibacillus	Brevibacillus reuszeri
1	root	cellular organisms	Bacteria	Terrabacteria group	Firmicutes	Bacilli	Bacillales	Paenibacillaceae	Brevibacillus	Brevibacillus laterosporus	Brevibacillus laterosporus GI-9
1	root	cellular organisms	Bacteria	Terrabacteria group	Firmicutes	Bacilli	Bacillales	Paenibacillaceae	Aneurinibacillus group	Aneurinibacillus	Aneurinibacillus terranovensis
1	root	cellular organisms	Bacteria	Terrabacteria group	Firmicutes	Bacilli	Bacillales	Listeriaceae	Listeria	Listeria monocytogenes	Listeria monocytogenes serotype 4b str. H7858
1	root	cellular organisms	Bacteria	Terrabacteria group	Firmicutes	Bacilli	Bacillales	Listeriaceae	Listeria	Listeria monocytogenes	Listeria monocytogenes SHL002
1	root	cellular organisms	Bacteria	Terrabacteria group	Firmicutes	Bacilli	Bacillales	Listeriaceae	Listeria	Listeria aquatica
1	root	cellular organisms	Bacteria	Terrabacteria group	Firmicutes	Bacilli	Bacillales	Listeriaceae	Brochothrix	Brochothrix campestris
1	root	cellular organisms	Bacteria	Terrabacteria group	Firmicutes	Bacilli	Bacillales	Bacillales incertae sedis	Bacillales Family XI. Incertae Sedis	Gemella	Gemella cuniculi
1	root	cellular organisms	Bacteria	Terrabacteria group	Firmicutes	Bacilli	Bacillales	Bacillaceae	Virgibacillus
1	root	cellular organisms	Bacteria	Terrabacteria group	Firmicutes	Bacilli	Bacillales	Bacillaceae	Paucisalibacillus	Paucisalibacillus sp. EB02
1	root	cellular organisms	Bacteria	Terrabacteria group	Firmicutes	Bacilli	Bacillales	Bacillaceae	Ornithinibacillus	Ornithinibacillus contaminans
1	root	cellular organisms	Bacteria	Terrabacteria group	Firmicutes	Bacilli	Bacillales	Bacillaceae	Oceanobacillus
1	root	cellular organisms	Bacteria	Terrabacteria group	Firmicutes	Bacilli	Bacillales	Bacillaceae	Lysinibacillus	Lysinibacillus sphaericus
1	root	cellular organisms	Bacteria	Terrabacteria group	Firmicutes	Bacilli	Bacillales	Bacillaceae	Lentibacillus
1	root	cellular organisms	Bacteria	Terrabacteria group	Firmicutes	Bacilli	Bacillales	Bacillaceae	Domibacillus	Domibacillus sp. SAOS 44
1	root	cellular organisms	Bacteria	Terrabacteria group	Firmicutes	Bacilli	Bacillales	Bacillaceae	Caldibacillus	Caldibacillus debilis
1	root	cellular organisms	Bacteria	Terrabacteria group	Firmicutes	Bacilli	Bacillales	Bacillaceae	Bacillus	Bacillus trypoxylicola
1	root	cellular organisms	Bacteria	Terrabacteria group	Firmicutes	Bacilli	Bacillales	Bacillaceae	Bacillus	Bacillus thermoamylovorans
1	root	cellular organisms	Bacteria	Terrabacteria group	Firmicutes	Bacilli	Bacillales	Bacillaceae	Bacillus	Bacillus testis
1	root	cellular organisms	Bacteria	Terrabacteria group	Firmicutes	Bacilli	Bacillales	Bacillaceae	Bacillus	Bacillus subtilis group	Bacillus subtilis
1	root	cellular organisms	Bacteria	Terrabacteria group	Firmicutes	Bacilli	Bacillales	Bacillaceae	Bacillus	Bacillus sp. J13
1	root	cellular organisms	Bacteria	Terrabacteria group	Firmicutes	Bacilli	Bacillales	Bacillaceae	Bacillus	Bacillus sp. FJAT-27264
1	root	cellular organisms	Bacteria	Terrabacteria group	Firmicutes	Bacilli	Bacillales	Bacillaceae	Bacillus	Bacillus psychrosaccharolyticus
1	root	cellular organisms	Bacteria	Terrabacteria group	Firmicutes	Bacilli	Bacillales	Bacillaceae	Bacillus	Bacillus luciferensis
1	root	cellular organisms	Bacteria	Terrabacteria group	Firmicutes	Bacilli	Bacillales	Bacillaceae	Bacillus	Bacillus cereus group	Bacillus wiedmannii
1	root	cellular organisms	Bacteria	Terrabacteria group	Firmicutes	Bacilli	Bacillales	Bacillaceae	Bacillus	Bacillus cereus group
1	root	cellular organisms	Bacteria	Terrabacteria group	Firmicutes	Bacilli	Bacillales	Bacillaceae	Anoxybacillus
1	root	cellular organisms	Bacteria	Terrabacteria group	Firmicutes	Bacilli	Bacillales	Alicyclobacillaceae	Tumebacillus	Tumebacillus flagellatus
1	root	cellular organisms	Bacteria	Terrabacteria group	Firmicutes	Bacilli	Bacillales	Alicyclobacillaceae	Alicyclobacillus	Alicyclobacillus macrosporangiidus
1	root	cellular organisms	Bacteria	Terrabacteria group	Firmicutes	Bacilli	Bacillales	Alicyclobacillaceae	Alicyclobacillus	Alicyclobacillus acidiphilus
1	root	cellular organisms	Bacteria	Terrabacteria group	Deinococcus-Thermus	Deinococci	Thermales	Thermaceae	Marinithermus	Marinithermus hydrothermalis
1	root	cellular organisms	Bacteria	Terrabacteria group	Deinococcus-Thermus	Deinococci	Deinococcales	Deinococcaceae	Deinococcus
1	root	cellular organisms	Bacteria	Terrabacteria group	Cyanobacteria/Melainabacteria group	Cyanobacteria	Synechococcales	Synechococcaceae	Synechococcus	Synechococcus sp. MIT S9508
1	root	cellular organisms	Bacteria	Terrabacteria group	Cyanobacteria/Melainabacteria group	Cyanobacteria	Synechococcales	Synechococcaceae	Synechococcus
1	root	cellular organisms	Bacteria	Terrabacteria group	Cyanobacteria/Melainabacteria group	Cyanobacteria	Synechococcales	Prochloraceae	Prochlorococcus	environmental samples	uncultured Prochlorococcus sp.
1	root	cellular organisms	Bacteria	Terrabacteria group	Cyanobacteria/Melainabacteria group	Cyanobacteria	Synechococcales	Prochloraceae	Prochlorococcus	Prochlorococcus sp. MIT 0601
1	root	cellular organisms	Bacteria	Terrabacteria group	Cyanobacteria/Melainabacteria group	Cyanobacteria	Synechococcales	Leptolyngbyaceae	Phormidesmis	Phormidesmis priestleyi
1	root	cellular organisms	Bacteria	Terrabacteria group	Cyanobacteria/Melainabacteria group	Cyanobacteria	Synechococcales	Leptolyngbyaceae	Leptolyngbya	Leptolyngbya boryana
1	root	cellular organisms	Bacteria	Terrabacteria group	Cyanobacteria/Melainabacteria group	Cyanobacteria	Spirulinales	Spirulinaceae	Spirulina	Spirulina subsalsa
1	root	cellular organisms	Bacteria	Terrabacteria group	Cyanobacteria/Melainabacteria group	Cyanobacteria	Oscillatoriophycideae	Oscillatoriales	Oscillatoriaceae	Lyngbya
1	root	cellular organisms	Bacteria	Terrabacteria group	Cyanobacteria/Melainabacteria group	Cyanobacteria	Oscillatoriophycideae	Oscillatoriales	Coleofasciculaceae	Roseofilum	Roseofilum reptotaenium	Roseofilum reptotaenium AO1-A
1	root	cellular organisms	Bacteria	Terrabacteria group	Cyanobacteria/Melainabacteria group	Cyanobacteria	Nostocales	Aphanizomenonaceae	Aphanizomenon	Aphanizomenon flos-aquae	Aphanizomenon flos-aquae WA102
1	root	cellular organisms	Bacteria	Terrabacteria group	Cyanobacteria/Melainabacteria group	Cyanobacteria	Nostocales
1	root	cellular organisms	Bacteria	Terrabacteria group	Cyanobacteria/Melainabacteria group	Cyanobacteria	Gloeoemargaritales	Gloeomargaritaceae	Gloeomargarita	Gloeomargarita lithophora	Gloeomargarita lithophora Alchichica-D10
1	root	cellular organisms	Bacteria	Terrabacteria group	Cyanobacteria/Melainabacteria group	Cyanobacteria
1	root	cellular organisms	Bacteria	Terrabacteria group	Chloroflexi	Thermomicrobia	Sphaerobacteridae	Sphaerobacterales	Sphaerobacterineae	Sphaerobacteraceae	Nitrolancea	Nitrolancea hollandica
1	root	cellular organisms	Bacteria	Terrabacteria group	Chloroflexi	Anaerolineae	Anaerolineales	Anaerolineaceae	Bellilinea	Bellilinea caldifistulae
1	root	cellular organisms	Bacteria	Terrabacteria group	Armatimonadetes	unclassified Armatimonadetes	Armatimonadetes bacterium CSP1-3
1	root	cellular organisms	Bacteria	Terrabacteria group	Actinobacteria	unclassified Actinobacteria	Actinobacteria bacterium 13_1_40CM_66_12
1	root	cellular organisms	Bacteria	Terrabacteria group	Actinobacteria	Coriobacteriia	Eggerthellales	Eggerthellaceae	Gordonibacter	Gordonibacter sp. Marseille-P3078
1	root	cellular organisms	Bacteria	Terrabacteria group	Actinobacteria	Coriobacteriia	Eggerthellales	Eggerthellaceae	Enterorhabdus
1	root	cellular organisms	Bacteria	Terrabacteria group	Actinobacteria	Coriobacteriia	Coriobacteriales	Coriobacteriaceae	Collinsella	Collinsella sp. Marseille-P2666
1	root	cellular organisms	Bacteria	Terrabacteria group	Actinobacteria	Coriobacteriia	Coriobacteriales	Atopobiaceae	Olsenella	Olsenella sp. Marseille-P2300
1	root	cellular organisms	Bacteria	Terrabacteria group	Actinobacteria	Coriobacteriia	Coriobacteriales
1	root	cellular organisms	Bacteria	Terrabacteria group	Actinobacteria	Actinobacteria	unclassified Actinobacteria (class)	unclassified Actinobacteria (class) (miscellaneous)	marine actinobacterium MedAcidi-G3
1	root	cellular organisms	Bacteria	Terrabacteria group	Actinobacteria	Actinobacteria	Streptosporangiales	Streptosporangiaceae	Microtetraspora	Microtetraspora malaysiensis
1	root	cellular organisms	Bacteria	Terrabacteria group	Actinobacteria	Actinobacteria	Streptomycetales	Streptomycetaceae	Streptomyces
1	root	cellular organisms	Bacteria	Terrabacteria group	Actinobacteria	Actinobacteria	Propionibacteriales	Nocardioidaceae	Marmoricola	Marmoricola sp. URHB0036
1	root	cellular organisms	Bacteria	Terrabacteria group	Actinobacteria	Actinobacteria	Propionibacteriales	Nocardioidaceae	Actinopolymorpha	Actinopolymorpha alba
1	root	cellular organisms	Bacteria	Terrabacteria group	Actinobacteria	Actinobacteria	Micrococcales	Micrococcaceae	Sinomonas
1	root	cellular organisms	Bacteria	Terrabacteria group	Actinobacteria	Actinobacteria	Micrococcales	Micrococcaceae	Kocuria	Kocuria sp. ZOR0020
1	root	cellular organisms	Bacteria	Terrabacteria group	Actinobacteria	Actinobacteria	Micrococcales	Micrococcaceae	Kocuria	Kocuria salsicia
1	root	cellular organisms	Bacteria	Terrabacteria group	Actinobacteria	Actinobacteria	Micrococcales	Microbacteriaceae	Microbacterium	Microbacterium sp. RU33B
1	root	cellular organisms	Bacteria	Terrabacteria group	Actinobacteria	Actinobacteria	Micrococcales	Microbacteriaceae	Microbacterium	Microbacterium pygmaeum
1	root	cellular organisms	Bacteria	Terrabacteria group	Actinobacteria	Actinobacteria	Glycomycetales	Glycomycetaceae	Glycomyces	Glycomyces harbinensis
1	root	cellular organisms	Bacteria	Terrabacteria group	Actinobacteria	Actinobacteria	Geodermatophilales	Geodermatophilaceae	Modestobacter	Modestobacter caceresii
1	root	cellular organisms	Bacteria	Terrabacteria group	Actinobacteria	Actinobacteria	Corynebacteriales	Nocardiaceae	Rhodococcus
1	root	cellular organisms	Bacteria	Terrabacteria group	Actinobacteria	Actinobacteria	Corynebacteriales	Nocardiaceae	Nocardia	Nocardia miyunensis
1	root	cellular organisms	Bacteria	Terrabacteria group	Actinobacteria	Actinobacteria	Corynebacteriales	Mycobacteriaceae	Mycobacterium	Mycobacterium sp. 1100029.7
1	root	cellular organisms	Bacteria	Terrabacteria group	Actinobacteria	Actinobacteria	Corynebacteriales	Corynebacteriaceae	Corynebacterium	Corynebacterium timonense
1	root	cellular organisms	Bacteria	Terrabacteria group	Actinobacteria	Actinobacteria	Corynebacteriales	Corynebacteriaceae	Corynebacterium	Corynebacterium pseudogenitalium	Corynebacterium pseudogenitalium ATCC 33035
1	root	cellular organisms	Bacteria	Terrabacteria group	Actinobacteria	Actinobacteria	Corynebacteriales	Corynebacteriaceae	Corynebacterium	Corynebacterium diphtheriae
1	root	cellular organisms	Bacteria	Terrabacteria group	Actinobacteria	Actinobacteria	Corynebacteriales	Corynebacteriaceae	Corynebacterium
1	root	cellular organisms	Bacteria	Terrabacteria group	Actinobacteria	Acidimicrobiia	Acidimicrobiales	Microthrixaceae	Candidatus Microthrix	Candidatus Microthrix parvicella
1	root	cellular organisms	Bacteria	Synergistetes	Synergistia	Synergistales	Synergistaceae	Aminomonas	Aminomonas paucivorans
1	root	cellular organisms	Bacteria	Synergistetes	Synergistia	Synergistales	Synergistaceae
1	root	cellular organisms	Bacteria	Spirochaetes	unclassified Spirochaetes	Spirochaetes bacterium GWB1_36_13
1	root	cellular organisms	Bacteria	Spirochaetes	Spirochaetia	Spirochaetales	Spirochaetaceae	Treponema	Treponema azotonutricium
1	root	cellular organisms	Bacteria	Spirochaetes	Spirochaetia	Spirochaetales	Spirochaetaceae	Treponema
1	root	cellular organisms	Bacteria	Spirochaetes	Spirochaetia	Spirochaetales	Spirochaetaceae	Sphaerochaeta	Sphaerochaeta pleomorpha
1	root	cellular organisms	Bacteria	Proteobacteria	delta/epsilon subdivisions	Epsilonproteobacteria	Campylobacterales	Helicobacteraceae	Sulfuricurvum
1	root	cellular organisms	Bacteria	Proteobacteria	delta/epsilon subdivisions	Epsilonproteobacteria	Campylobacterales	Helicobacteraceae	Helicobacter
1	root	cellular organisms	Bacteria	Proteobacteria	delta/epsilon subdivisions	Epsilonproteobacteria	Campylobacterales	Campylobacteraceae	Campylobacter	Campylobacter ureolyticus
1	root	cellular organisms	Bacteria	Proteobacteria	delta/epsilon subdivisions	Epsilonproteobacteria	Campylobacterales	Campylobacteraceae	Campylobacter	Campylobacter ornithocola
1	root	cellular organisms	Bacteria	Proteobacteria	delta/epsilon subdivisions	Epsilonproteobacteria	Campylobacterales	Campylobacteraceae	Campylobacter	Campylobacter fetus
1	root	cellular organisms	Bacteria	Proteobacteria	delta/epsilon subdivisions	Epsilonproteobacteria	Campylobacterales	Campylobacteraceae	Campylobacter	Campylobacter cuniculorum
1	root	cellular organisms	Bacteria	Proteobacteria	delta/epsilon subdivisions	Deltaproteobacteria	unclassified Deltaproteobacteria	unclassified Deltaproteobacteria (miscellaneous)	Deltaproteobacteria bacterium RIFCSPLOWO2_12_FULL_60_19
1	root	cellular organisms	Bacteria	Proteobacteria	delta/epsilon subdivisions	Deltaproteobacteria	unclassified Deltaproteobacteria	unclassified Deltaproteobacteria (miscellaneous)	Deltaproteobacteria bacterium RBG_16_48_10
1	root	cellular organisms	Bacteria	Proteobacteria	delta/epsilon subdivisions	Deltaproteobacteria	unclassified Deltaproteobacteria	unclassified Deltaproteobacteria (miscellaneous)	Deltaproteobacteria bacterium DG_8
1	root	cellular organisms	Bacteria	Proteobacteria	delta/epsilon subdivisions	Deltaproteobacteria	unclassified Deltaproteobacteria	unclassified Deltaproteobacteria (miscellaneous)
1	root	cellular organisms	Bacteria	Proteobacteria	delta/epsilon subdivisions	Deltaproteobacteria	Myxococcales	unclassified Myxococcales	unclassified Myxococcales (miscellaneous)	Myxococcales bacterium SG8_38_1
1	root	cellular organisms	Bacteria	Proteobacteria	delta/epsilon subdivisions	Deltaproteobacteria	Myxococcales	Cystobacterineae	Archangiaceae
1	root	cellular organisms	Bacteria	Proteobacteria	delta/epsilon subdivisions	Deltaproteobacteria	Myxococcales	Cystobacterineae	Anaeromyxobacteraceae	Anaeromyxobacter	Anaeromyxobacter sp. Fw109-5
1	root	cellular organisms	Bacteria	Proteobacteria	delta/epsilon subdivisions	Deltaproteobacteria	Desulfuromonadales	unclassified Desulfuromonadales
1	root	cellular organisms	Bacteria	Proteobacteria	delta/epsilon subdivisions	Deltaproteobacteria	Desulfuromonadales	Geobacteraceae	Geobacter	Geobacter sp. OR-1
1	root	cellular organisms	Bacteria	Proteobacteria	delta/epsilon subdivisions	Deltaproteobacteria	Desulfuromonadales	Geobacteraceae	Geobacter
1	root	cellular organisms	Bacteria	Proteobacteria	delta/epsilon subdivisions	Deltaproteobacteria	Desulfuromonadales	Desulfuromonadaceae	Desulfuromonas	Desulfuromonas sp. SDB
1	root	cellular organisms	Bacteria	Proteobacteria	delta/epsilon subdivisions	Deltaproteobacteria	Desulfurellales	Desulfurellaceae	Hippea
1	root	cellular organisms	Bacteria	Proteobacteria	delta/epsilon subdivisions	Deltaproteobacteria	Desulfurellales	Desulfurellaceae	Desulfurella
1	root	cellular organisms	Bacteria	Proteobacteria	delta/epsilon subdivisions	Deltaproteobacteria	Desulfobacterales	unclassified Desulfobacterales	Desulfobacterales bacterium PC51MH44
1	root	cellular organisms	Bacteria	Proteobacteria	delta/epsilon subdivisions	Deltaproteobacteria	Desulfobacterales	unclassified Desulfobacterales	Desulfobacterales bacterium CG2_30_60_27
1	root	cellular organisms	Bacteria	Proteobacteria	delta/epsilon subdivisions	Deltaproteobacteria	Desulfobacterales	Desulfobacteraceae	Desulfatibacillum	Desulfatibacillum alkenivorans
1	root	cellular organisms	Bacteria	Proteobacteria	delta/epsilon subdivisions	Deltaproteobacteria	Desulfobacterales
1	root	cellular organisms	Bacteria	Proteobacteria	delta/epsilon subdivisions	Deltaproteobacteria
1	root	cellular organisms	Bacteria	Proteobacteria	Zetaproteobacteria	Mariprofundales	Mariprofundaceae	Mariprofundus	Mariprofundus ferrooxydans
1	root	cellular organisms	Bacteria	Proteobacteria	Gammaproteobacteria	unclassified Gammaproteobacteria	unclassified Gammaproteobacteria (miscellaneous)	Gammaproteobacteria bacterium SG8_31
1	root	cellular organisms	Bacteria	Proteobacteria	Gammaproteobacteria	unclassified Gammaproteobacteria	unclassified Gammaproteobacteria (miscellaneous)	Gammaproteobacteria bacterium RIFCSPLOWO2_02_FULL_56_15
1	root	cellular organisms	Bacteria	Proteobacteria	Gammaproteobacteria	unclassified Gammaproteobacteria	Pseudohongiella
1	root	cellular organisms	Bacteria	Proteobacteria	Gammaproteobacteria	Xanthomonadales	Rhodanobacteraceae	Frateuria	Frateuria aurantia
1	root	cellular organisms	Bacteria	Proteobacteria	Gammaproteobacteria	Vibrionales	Vibrionaceae	Vibrio	Vibrio furnissii
1	root	cellular organisms	Bacteria	Proteobacteria	Gammaproteobacteria	Vibrionales	Vibrionaceae	Vibrio	Vibrio cholerae
1	root	cellular organisms	Bacteria	Proteobacteria	Gammaproteobacteria	Vibrionales	Vibrionaceae	Salinivibrio
1	root	cellular organisms	Bacteria	Proteobacteria	Gammaproteobacteria	Thiotrichales	unclassified Thiotrichales	unclassified Thiotrichales (miscellaneous)	Thiotrichales bacterium HS_08
1	root	cellular organisms	Bacteria	Proteobacteria	Gammaproteobacteria	Thiotrichales	Francisellaceae
1	root	cellular organisms	Bacteria	Proteobacteria	Gammaproteobacteria	Pseudomonadales	Pseudomonadaceae	Pseudomonas	Pseudomonas syringae group	Pseudomonas syringae group genomosp. 1	Pseudomonas syringae	Pseudomonas syringae group pathovars incertae sedis	Pseudomonas syringae pv. actinidiae
1	root	cellular organisms	Bacteria	Proteobacteria	Gammaproteobacteria	Pseudomonadales	Pseudomonadaceae	Pseudomonas	Pseudomonas sp. RIT-PI-q
1	root	cellular organisms	Bacteria	Proteobacteria	Gammaproteobacteria	Pseudomonadales	Moraxellaceae	Psychrobacter
1	root	cellular organisms	Bacteria	Proteobacteria	Gammaproteobacteria	Pseudomonadales	Moraxellaceae	Acinetobacter
1	root	cellular organisms	Bacteria	Proteobacteria	Gammaproteobacteria	Nevskiales	Algiphilaceae	Algiphilus	Algiphilus aromaticivorans
1	root	cellular organisms	Bacteria	Proteobacteria	Gammaproteobacteria	Methylococcales	Methylococcaceae	Methylomonas
1	root	cellular organisms	Bacteria	Proteobacteria	Gammaproteobacteria	Methylococcales	Methylococcaceae	Methylobacter	Methylobacter tundripaludum
1	root	cellular organisms	Bacteria	Proteobacteria	Gammaproteobacteria	Legionellales	Legionellaceae	Legionella	Legionella adelaidensis
1	root	cellular organisms	Bacteria	Proteobacteria	Gammaproteobacteria	Legionellales	Legionellaceae	Legionella
1	root	cellular organisms	Bacteria	Proteobacteria	Gammaproteobacteria	Legionellales	Coxiellaceae	Candidatus Berkiella	Candidatus Berkiella aquae
1	root	cellular organisms	Bacteria	Proteobacteria	Gammaproteobacteria	Enterobacterales	Yersiniaceae	Yersinia	Yersinia intermedia
1	root	cellular organisms	Bacteria	Proteobacteria	Gammaproteobacteria	Enterobacterales	Yersiniaceae	Yersinia	Yersinia enterocolitica
1	root	cellular organisms	Bacteria	Proteobacteria	Gammaproteobacteria	Enterobacterales	Yersiniaceae	Ewingella	Ewingella americana
1	root	cellular organisms	Bacteria	Proteobacteria	Gammaproteobacteria	Enterobacterales	Pectobacteriaceae	Pectobacterium
1	root	cellular organisms	Bacteria	Proteobacteria	Gammaproteobacteria	Enterobacterales	Erwiniaceae	Buchnera	Buchnera aphidicola
1	root	cellular organisms	Bacteria	Proteobacteria	Gammaproteobacteria	Enterobacterales	Enterobacteriaceae	Kluyvera	Kluyvera intermedia
1	root	cellular organisms	Bacteria	Proteobacteria	Gammaproteobacteria	Enterobacterales	Enterobacteriaceae	Cronobacter	Cronobacter sakazakii
1	root	cellular organisms	Bacteria	Proteobacteria	Gammaproteobacteria	Enterobacterales	Enterobacteriaceae	Cronobacter
1	root	cellular organisms	Bacteria	Proteobacteria	Gammaproteobacteria	Enterobacterales	Enterobacteriaceae
1	root	cellular organisms	Bacteria	Proteobacteria	Gammaproteobacteria	Enterobacterales	Budviciaceae	Budvicia	Budvicia aquatica
1	root	cellular organisms	Bacteria	Proteobacteria	Gammaproteobacteria	Chromatiales	Ectothiorhodospiraceae	Thioalkalivibrio
1	root	cellular organisms	Bacteria	Proteobacteria	Gammaproteobacteria	Alteromonadales	Pseudoalteromonadaceae	Pseudoalteromonas	Pseudoalteromonas sp. TB64
1	root	cellular organisms	Bacteria	Proteobacteria	Gammaproteobacteria	Aeromonadales	Succinivibrionaceae	Succinatimonas	Succinatimonas hippei
1	root	cellular organisms	Bacteria	Proteobacteria	Gammaproteobacteria	Aeromonadales	Aeromonadaceae	Aeromonas	Aeromonas salmonicida
1	root	cellular organisms	Bacteria	Proteobacteria	Betaproteobacteria	unclassified Betaproteobacteria	unclassified Betaproteobacteria (miscellaneous)	Betaproteobacteria bacterium RBG_16_56_24
1	root	cellular organisms	Bacteria	Proteobacteria	Betaproteobacteria	Rhodocyclales	Rhodocyclaceae	Rugosibacter	Rugosibacter aromaticivorans
1	root	cellular organisms	Bacteria	Proteobacteria	Betaproteobacteria	Neisseriales	Neisseriaceae	Snodgrassella	Snodgrassella alvi	Snodgrassella alvi SCGC AB-598-O02
1	root	cellular organisms	Bacteria	Proteobacteria	Betaproteobacteria	Neisseriales	Neisseriaceae	Neisseria	Neisseria polysaccharea	Neisseria polysaccharea ATCC 43768
1	root	cellular organisms	Bacteria	Proteobacteria	Betaproteobacteria	Neisseriales	Neisseriaceae	Neisseria	Neisseria mucosa	Neisseria mucosa ATCC 25996
1	root	cellular organisms	Bacteria	Proteobacteria	Betaproteobacteria	Neisseriales	Neisseriaceae	Neisseria
1	root	cellular organisms	Bacteria	Proteobacteria	Betaproteobacteria	Methylophilales	Methylophilaceae	Methylobacillus	Methylobacillus flagellatus
1	root	cellular organisms	Bacteria	Proteobacteria	Betaproteobacteria	Burkholderiales	Oxalobacteraceae	Massilia	Massilia sp. Leaf139
1	root	cellular organisms	Bacteria	Proteobacteria	Betaproteobacteria	Burkholderiales	Oxalobacteraceae	Janthinobacterium	Janthinobacterium sp. CG23_2
1	root	cellular organisms	Bacteria	Proteobacteria	Betaproteobacteria	Burkholderiales	Oxalobacteraceae	Candidatus Zinderia	Candidatus Zinderia insecticola	Candidatus Zinderia insecticola CARI
1	root	cellular organisms	Bacteria	Proteobacteria	Betaproteobacteria	Burkholderiales	Comamonadaceae	Polaromonas	Polaromonas sp. OV174
1	root	cellular organisms	Bacteria	Proteobacteria	Betaproteobacteria	Burkholderiales	Burkholderiaceae	Burkholderia	pseudomallei group	Burkholderia pseudomallei
1	root	cellular organisms	Bacteria	Proteobacteria	Betaproteobacteria	Burkholderiales	Burkholderiaceae	Burkholderia	Burkholderia cepacia complex
1	root	cellular organisms	Bacteria	Proteobacteria	Betaproteobacteria	Burkholderiales	Alcaligenaceae	Taylorella	Taylorella equigenitalis
1	root	cellular organisms	Bacteria	Proteobacteria	Betaproteobacteria	Burkholderiales	Alcaligenaceae	Bordetella	Bordetella bronchiseptica	Bordetella bronchiseptica 980-2
1	root	cellular organisms	Bacteria	Proteobacteria	Alphaproteobacteria	Sphingomonadales	Sphingomonadaceae	Novosphingobium	Novosphingobium pentaromativorans
1	root	cellular organisms	Bacteria	Proteobacteria	Alphaproteobacteria	Sphingomonadales
1	root	cellular organisms	Bacteria	Proteobacteria	Alphaproteobacteria	Rickettsiales	Rickettsiaceae	Rickettsieae	Rickettsia	unclassified Rickettsia	Rickettsia endosymbiont of Coccidula rufa
1	root	cellular organisms	Bacteria	Proteobacteria	Alphaproteobacteria	Rickettsiales	Rickettsiaceae	Rickettsieae	Rickettsia	typhus group
1	root	cellular organisms	Bacteria	Proteobacteria	Alphaproteobacteria	Rickettsiales	Rickettsiaceae	Rickettsieae	Rickettsia
1	root	cellular organisms	Bacteria	Proteobacteria	Alphaproteobacteria	Rickettsiales	Anaplasmataceae	Neorickettsia	Neorickettsia sennetsu
1	root	cellular organisms	Bacteria	Proteobacteria	Alphaproteobacteria	Rhodospirillales	Rhodospirillaceae	Limimonas	Limimonas halophila
1	root	cellular organisms	Bacteria	Proteobacteria	Alphaproteobacteria	Rhodospirillales	Rhodospirillaceae	Candidatus Endolissoclinum	Candidatus Endolissoclinum faulkneri
1	root	cellular organisms	Bacteria	Proteobacteria	Alphaproteobacteria	Rhodospirillales	Acetobacteraceae	Roseomonas	Roseomonas stagni	Roseomonas stagni DSM 19981
1	root	cellular organisms	Bacteria	Proteobacteria	Alphaproteobacteria	Rhodospirillales	Acetobacteraceae	Gluconobacter	Gluconobacter frateurii	Gluconobacter frateurii NBRC 103465
1	root	cellular organisms	Bacteria	Proteobacteria	Alphaproteobacteria	Rhodospirillales
1	root	cellular organisms	Bacteria	Proteobacteria	Alphaproteobacteria	Rhodobacterales	Rhodobacteraceae	Paracoccus	Paracoccus sanguinis
1	root	cellular organisms	Bacteria	Proteobacteria	Alphaproteobacteria	Rhodobacterales	Rhodobacteraceae	Oceanicola	Oceanicola granulosus	Oceanicola granulosus HTCC2516
1	root	cellular organisms	Bacteria	Proteobacteria	Alphaproteobacteria	Rhodobacterales	Rhodobacteraceae	Labrenzia	Labrenzia alba
1	root	cellular organisms	Bacteria	Proteobacteria	Alphaproteobacteria	Rhodobacterales	Rhodobacteraceae	Jannaschia
1	root	cellular organisms	Bacteria	Proteobacteria	Alphaproteobacteria	Rhodobacterales	Rhodobacteraceae
1	root	cellular organisms	Bacteria	Proteobacteria	Alphaproteobacteria	Rhodobacterales	Hyphomonadaceae	Hirschia	Hirschia baltica
1	root	cellular organisms	Bacteria	Proteobacteria	Alphaproteobacteria	Rhizobiales	unclassified Rhizobiales	unclassified Rhizobiales (miscellaneous)	Rhizobiales bacterium YIM 77505
1	root	cellular organisms	Bacteria	Proteobacteria	Alphaproteobacteria	Rhizobiales	unclassified Rhizobiales	Candidatus Hodgkinia	Candidatus Hodgkinia cicadicola
1	root	cellular organisms	Bacteria	Proteobacteria	Alphaproteobacteria	Rhizobiales	Phyllobacteriaceae	Mesorhizobium	Mesorhizobium plurifarium
1	root	cellular organisms	Bacteria	Proteobacteria	Alphaproteobacteria	Rhizobiales	Methylobacteriaceae	Microvirga	Microvirga guangxiensis
1	root	cellular organisms	Bacteria	Proteobacteria	Alphaproteobacteria	Rhizobiales	Bartonellaceae	Bartonella
1	root	cellular organisms	Bacteria	Proteobacteria	Alphaproteobacteria	Pelagibacterales	Pelagibacteraceae	unclassified Pelagibacteraceae	alpha proteobacterium HIMB114
1	root	cellular organisms	Bacteria	Proteobacteria	Alphaproteobacteria	Pelagibacterales	Pelagibacteraceae	unclassified Pelagibacteraceae
1	root	cellular organisms	Bacteria	Proteobacteria	Alphaproteobacteria	Caulobacterales	Caulobacteraceae	Asticcacaulis	Asticcacaulis taihuensis
1	root	cellular organisms	Bacteria	PVC group	Verrucomicrobia	unclassified Verrucomicrobia	unclassified Verrucomicrobia (miscellaneous)	Verrucomicrobia bacterium GWF2_62_7
1	root	cellular organisms	Bacteria	PVC group	Verrucomicrobia	unclassified Verrucomicrobia	unclassified Verrucomicrobia (miscellaneous)	Verrucomicrobia bacterium CG1_02_43_26
1	root	cellular organisms	Bacteria	PVC group	Verrucomicrobia	Verrucomicrobiae	Verrucomicrobiales	unclassified Verrucomicrobiales	unclassified Verrucomicrobiales (miscellaneous)	Verrucomicrobiae bacterium DG1235
1	root	cellular organisms	Bacteria	PVC group	Verrucomicrobia	Verrucomicrobiae	Verrucomicrobiales	Akkermansiaceae	Akkermansia
1	root	cellular organisms	Bacteria	PVC group	Verrucomicrobia	Opitutae	Opitutales	Opitutaceae
1	root	cellular organisms	Bacteria	PVC group	Planctomycetes	unclassified Planctomycetes	Planctomycetes bacterium RIFCSPHIGHO2_12_FULL_52_36
1	root	cellular organisms	Bacteria	PVC group	Planctomycetes	unclassified Planctomycetes
1	root	cellular organisms	Bacteria	PVC group	Planctomycetes	Planctomycetia	Planctomycetales	Planctomycetaceae	Fuerstia	Fuerstia marisgermanicae
1	root	cellular organisms	Bacteria	PVC group	Planctomycetes	Planctomycetia	Candidatus Brocadiales	Candidatus Brocadiaceae	Candidatus Scalindua	Candidatus Scalindua brodae
1	root	cellular organisms	Bacteria	PVC group	Planctomycetes	Phycisphaerae	unclassified Phycisphaerae
1	root	cellular organisms	Bacteria	PVC group	Planctomycetes
1	root	cellular organisms	Bacteria	PVC group	Lentisphaerae	unclassified Lentisphaerae	unclassified Lentisphaerae (miscellaneous)	Lentisphaerae bacterium GWF2_50_93
1	root	cellular organisms	Bacteria	PVC group	Chlamydiae	Chlamydiia	Chlamydiales	Chlamydiaceae	Chlamydia/Chlamydophila group	Chlamydia	Chlamydia psittaci	Chlamydia psittaci 04DC42
1	root	cellular organisms	Bacteria	PVC group	Chlamydiae	Chlamydiia	Chlamydiales	Chlamydiaceae	Chlamydia/Chlamydophila group	Chlamydia	Chlamydia psittaci	Chlamydia psittaci 03DC35
1	root	cellular organisms	Bacteria	PVC group	Chlamydiae	Chlamydiia	Chlamydiales	Chlamydiaceae	Chlamydia/Chlamydophila group	Chlamydia	Chlamydia pneumoniae
1	root	cellular organisms	Bacteria	PVC group	Candidatus Omnitrophica	unclassified Candidatus Omnitrophica	Omnitrophica bacterium GWA2_41_15
1	root	cellular organisms	Bacteria	PVC group	Candidatus Omnitrophica	unclassified Candidatus Omnitrophica	Omnitrophica WOR_2 bacterium SM23_29
1	root	cellular organisms	Bacteria	PVC group	Candidatus Omnitrophica	unclassified Candidatus Omnitrophica
1	root	cellular organisms	Bacteria	Nitrospirae	unclassified Nitrospirae
1	root	cellular organisms	Bacteria	Fusobacteria	Fusobacteriia	Fusobacteriales	Leptotrichiaceae	Streptobacillus	Streptobacillus ratti
1	root	cellular organisms	Bacteria	Fusobacteria	Fusobacteriia	Fusobacteriales	Leptotrichiaceae	Caviibacter	Caviibacter abscessus
1	root	cellular organisms	Bacteria	Fusobacteria	Fusobacteriia	Fusobacteriales	Fusobacteriaceae	Cetobacterium	Cetobacterium somerae
1	root	cellular organisms	Bacteria	Fusobacteria	Fusobacteriia	Fusobacteriales	Fusobacteriaceae
1	root	cellular organisms	Bacteria	FCB group	Gemmatimonadetes	unclassified Gemmatimonadetes	Gemmatimonadetes bacterium 13_1_20CM_69_28
1	root	cellular organisms	Bacteria	FCB group	Gemmatimonadetes	environmental samples	uncultured Gemmatimonadetes bacterium Rifle_16ft_4_minimus_37772
1	root	cellular organisms	Bacteria	FCB group	Gemmatimonadetes	Gemmatimonadetes	Gemmatimonadales	Gemmatimonadaceae	Gemmatimonas	Gemmatimonas phototrophica
1	root	cellular organisms	Bacteria	FCB group	Candidatus Marinimicrobia	Candidatus Marinimicrobia bacterium CG1_02_48_14
1	root	cellular organisms	Bacteria	FCB group	Candidatus Latescibacteria	unclassified Candidatus Latescibacteria	Candidatus Latescibacteria bacterium 4484_181
1	root	cellular organisms	Bacteria	FCB group	Bacteroidetes/Chlorobi group	Ignavibacteriae	Ignavibacteria	unclassified Ignavibacteria
1	root	cellular organisms	Bacteria	FCB group	Bacteroidetes/Chlorobi group	Chlorobi	unclassified Chlorobi	Chlorobi bacterium OLB6
1	root	cellular organisms	Bacteria	FCB group	Bacteroidetes/Chlorobi group	Chlorobi	unclassified Chlorobi	Chlorobi bacterium OLB5
1	root	cellular organisms	Bacteria	FCB group	Bacteroidetes/Chlorobi group	Chlorobi	Chlorobia	Chlorobiales	Chlorobiaceae	Prosthecochloris	Prosthecochloris aestuarii
1	root	cellular organisms	Bacteria	FCB group	Bacteroidetes/Chlorobi group	Chlorobi	Chlorobia	Chlorobiales	Chlorobiaceae	Chlorobaculum	Chlorobaculum tepidum
1	root	cellular organisms	Bacteria	FCB group	Bacteroidetes/Chlorobi group	Bacteroidetes	Saprospiria	Saprospirales	Haliscomenobacteraceae	Phaeodactylibacter	Phaeodactylibacter xiamenensis
1	root	cellular organisms	Bacteria	FCB group	Bacteroidetes/Chlorobi group	Bacteroidetes	Saprospiria	Saprospirales	Haliscomenobacteraceae	Haliscomenobacter	Haliscomenobacter hydrossis
1	root	cellular organisms	Bacteria	FCB group	Bacteroidetes/Chlorobi group	Bacteroidetes	Flavobacteriia	Flavobacteriales	unclassified Flavobacteriales	Candidatus Walczuchella	Candidatus Walczuchella monophlebidarum
1	root	cellular organisms	Bacteria	FCB group	Bacteroidetes/Chlorobi group	Bacteroidetes	Flavobacteriia	Flavobacteriales	Flavobacteriaceae	Tamlana	Tamlana sedimentorum
1	root	cellular organisms	Bacteria	FCB group	Bacteroidetes/Chlorobi group	Bacteroidetes	Flavobacteriia	Flavobacteriales	Flavobacteriaceae	Riemerella	Riemerella columbina
1	root	cellular organisms	Bacteria	FCB group	Bacteroidetes/Chlorobi group	Bacteroidetes	Flavobacteriia	Flavobacteriales	Flavobacteriaceae	Muricauda	Muricauda zhangzhouensis
1	root	cellular organisms	Bacteria	FCB group	Bacteroidetes/Chlorobi group	Bacteroidetes	Flavobacteriia	Flavobacteriales	Flavobacteriaceae	Flavobacterium	Flavobacterium subsaxonicum
1	root	cellular organisms	Bacteria	FCB group	Bacteroidetes/Chlorobi group	Bacteroidetes	Flavobacteriia	Flavobacteriales	Flavobacteriaceae	Flavobacterium	Flavobacterium marinum
1	root	cellular organisms	Bacteria	FCB group	Bacteroidetes/Chlorobi group	Bacteroidetes	Flavobacteriia	Flavobacteriales	Flavobacteriaceae	Apibacter	Apibacter mensalis
1	root	cellular organisms	Bacteria	FCB group	Bacteroidetes/Chlorobi group	Bacteroidetes	Flavobacteriia	Flavobacteriales	Blattabacteriaceae	Blattabacterium
1	root	cellular organisms	Bacteria	FCB group	Bacteroidetes/Chlorobi group	Bacteroidetes	Chitinophagia	Chitinophagales	Chitinophagaceae	Hydrotalea	Hydrotalea flava
1	root	cellular organisms	Bacteria	FCB group	Bacteroidetes/Chlorobi group	Bacteroidetes	Bacteroidia	Bacteroidales	Rikenellaceae	Alistipes
1	root	cellular organisms	Bacteria	FCB group	Bacteroidetes/Chlorobi group	Bacteroidetes	Bacteroidia	Bacteroidales	Porphyromonadaceae	Tannerella	Tannerella sp. oral taxon HOT-286	Tannerella sp. oral taxon BU063 isolate Cell 5
1	root	cellular organisms	Bacteria	FCB group	Bacteroidetes/Chlorobi group	Bacteroidetes	Bacteroidia	Bacteroidales	Porphyromonadaceae	Porphyromonas	Porphyromonas macacae
1	root	cellular organisms	Bacteria	FCB group	Bacteroidetes/Chlorobi group	Bacteroidetes	Bacteroidia	Bacteroidales	Porphyromonadaceae	Porphyromonas	Porphyromonas cangingivalis
1	root	cellular organisms	Bacteria	FCB group	Bacteroidetes/Chlorobi group	Bacteroidetes	Bacteroidia	Bacteroidales	Porphyromonadaceae	Parabacteroides	Parabacteroides distasonis
1	root	cellular organisms	Bacteria	FCB group	Bacteroidetes/Chlorobi group	Bacteroidetes	Bacteroidia	Bacteroidales	Bacteroidaceae	Bacteroides	Bacteroides xylanisolvens
1	root	cellular organisms	Bacteria	FCB group	Bacteroidetes/Chlorobi group	Bacteroidetes	Bacteroidetes Order II. Incertae sedis	Rhodothermaceae	Salisaeta	Salisaeta longa
1	root	cellular organisms	Bacteria	FCB group	Bacteroidetes/Chlorobi group
1	root	cellular organisms	Bacteria	Elusimicrobia	Endomicrobia	Endomicrobiales	Endomicrobiaceae	Endomicrobium	Candidatus Endomicrobium trichonymphae
1	root	cellular organisms	Bacteria	Dictyoglomi	Dictyoglomia	Dictyoglomales	Dictyoglomaceae	Dictyoglomus
1	root	cellular organisms	Bacteria	Caldiserica	Caldisericia	Caldisericales	Caldisericaceae	Caldisericum	Caldisericum sp. CG2_30_36_11
1	root	cellular organisms	Bacteria	Acidobacteria	unclassified Acidobacteria	unclassified Acidobacteria (miscellaneous)	Acidobacteria bacterium 13_1_20CM_4_56_7
1	root	cellular organisms	Bacteria	Acidobacteria	unclassified Acidobacteria	unclassified Acidobacteria (miscellaneous)
1	root	cellular organisms	Bacteria	Acidobacteria	Blastocatellia	Pyrinomonas	Pyrinomonas methylaliphatogenes
1	root	cellular organisms	Bacteria	Acidobacteria	Blastocatellia	Chloracidobacterium	Chloracidobacterium thermophilum
1	root	cellular organisms	Bacteria	Acidobacteria	Acidobacteriia	Acidobacteriales	Acidobacteriaceae	unclassified Acidobacteriaceae	Acidobacteriaceae bacterium URHE0068
1	root	cellular organisms	Archaea	TACK group	Thaumarchaeota	Nitrosopumilales	Nitrosopumilaceae	Nitrosopumilus	Candidatus Nitrosopumilus salaria	Candidatus Nitrosopumilus salaria BD31
1	root	cellular organisms	Archaea	Euryarchaeota	environmental samples	uncultured marine group II/III euryarchaeote KM3_87_G01
1	root	cellular organisms	Archaea	Euryarchaeota	Thermoplasmata	Thermoplasmatales	Ferroplasmaceae	Acidiplasma	Acidiplasma cupricumulans
1	root	cellular organisms	Archaea	Euryarchaeota	Thermoplasmata	Methanomassiliicoccales	Methanomassiliicoccaceae	Methanomassiliicoccus	Methanomassiliicoccus luminyensis
1	root	cellular organisms	Archaea	Euryarchaeota	Thermoplasmata	Methanomassiliicoccales	Methanomassiliicoccaceae	Candidatus Methanoplasma	Candidatus Methanoplasma termitum
1	root	cellular organisms	Archaea	Euryarchaeota	Methanomicrobia	Methanosarcinales	Methanosaetaceae	Methanosaeta
1	root	cellular organisms	Archaea	Euryarchaeota	Halobacteria	Natrialbales	Natrialbaceae	Natronobacterium
1	root	cellular organisms	Archaea	Euryarchaeota	Halobacteria	Haloferacales	Halorubraceae	Halorubrum
1	root	cellular organisms	Archaea	Euryarchaeota	Halobacteria	Haloferacales	Haloferacaceae	Haloferax	Haloferax massiliensis
1	root	cellular organisms	Archaea	Asgard group	Candidatus Thorarchaeota	Candidatus Thorarchaeota archaeon SMTZ1-83
1	root	Viruses	dsDNA viruses, no RNA stage	Poxviridae	Chordopoxvirinae	unclassified Chordopoxvirinae	BeAn 58058 virus
1	root	Viruses	dsDNA viruses, no RNA stage	Caudovirales	Myoviridae	unclassified Myoviridae	Acinetobacter phage vB_AbaM_Acibel004
66917	Unclassified
